# Supplementary material for: Cobalt-free composite-structured cathodes with lithium-stoichiometry control for sustainable lithium-ion batteries
Source: Nat Commun. 2024 Jan 10;15:430. doi: 10.1038/s41467-023-44583-3 (PMC10782004; doi:10.1038/s41467-023-44583-3)
Supplement: Supplementary file 7 — Source Data [file 41467_2023_44583_MOESM7_ESM.xlsx]

## Sheet: Figure 2a
2-Theta (o)	Observed data	Calculated data	Difference	RS	Layered	RS peak position	Layered peak position
0.99558	4606.52	0	0	0	0	15.1606	7.52242
1.01035	5330.81	0	0	0	0	17.5231	15.0775
1.02511	5700.93	0	0	0	0	24.88	22.6992
1.03988	6226.75	0	0	0	0	30.595	30.4243
1.05465	6425.72	0	0	0	0	29.2627	38.2939
1.06942	6538.22	0	0	0	0	38.7779	38.5997
1.08418	6725.84	0	0	0	0	35.4736	31.4339
1.09895	6764.21	0	0	0	0	39.8273	24.8039
1.11372	6861.25	0	0	0	0		19.0835
1.12849	6516.8	0	0	0	0		15.1764
1.14325	6467.49	0	0	0	0		14.5353
1.15802	6555.77	0	0	0	0		17.5129
1.17279	6646.99	0	0	0	0		22.766
1.18756	6688.47	0	0	0	0		29.1528
1.20232	6721.95	0	0	0	0		36.1629
1.21709	6761.43	0	0	0	0		24.9266
1.23186	6823.25	0	0	0	0		26.0721
1.24662	6835.24	0	0	0	0		29.2585
1.26139	6856.99	0	0	0	0		33.9637
1.27616	6881.14	0	0	0	0		39.7226
1.29093	6901.88	0	0		0		38.7236
1.30569	6941.14	0	0		0		34.0099
1.32046	6960.1	0	0		0		30.6275
1.33523	6984.35	0	0		0		28.9738
1.35	7012.41	0	0		0		29.3113
1.36476	7033.8	0	0		0		31.582
1.37953	7047.63	0	0		0		35.4524
1.3943	7065.89	0	0		0		40.5278
1.40906	7090.31	0	0		0		40.6468
1.42383	7123.24	0	0		0		38.8472
1.4386	7005.33	0	0		0		38.5844
1.45337	6925.58	0	0		0		39.8838
1.46813	6883.07	0	0		0
1.4829	6850.58	0	0		0
1.49767	6846.98	0	0		0
1.51244	6819.51	0	0		0
1.5272	6812.9	0	0		0
1.54197	6810.04	0	0		0
1.55674	6789.88	0	0		0
1.5715	6788.41	0	0		0
1.58627	6780.71	0	0		0
1.60104	6775.78	0	0		0
1.61581	6789.99	0	0		0
1.63057	6780.59	0	0		0
1.64534	6787.15	0	0		0
1.66011	6790.71	0	0		0
1.67488	6782.46	0	0		0
1.68964	6799.66	0	0		0
1.70441	6792.97	0	0		0
1.71918	6802.36	0	0		0
1.73394	6812.32	0	0		0
1.74871	6812.48	0	0		0
1.76348	6821.29	0	0		0
1.77825	6826.58	0	0		0
1.79301	6833.77	0	0		0
1.80778	6848.56	0	0		0
1.82255	6842.57	0	0		0
1.83732	6849.85	0	0		0
1.85208	6852.83	0	0		0
1.86685	6856.27	0	0		0
1.88162	6866.9	0	0		0
1.89639	6869.78	0	0		0
1.91115	6878.09	0	0		0
1.92592	6891.46	0	0		0
1.94069	6892.61	0	0		0
1.95545	6906.61	0	0		0
1.97022	6918.33	0	0		0
1.98499	6937.38	0	0		0
1.99976	6961.63	0	0		0
2.01452	6970.23	0	0		0
2.02929	6994.12	0	0		0
2.04406	7012.97	0	0		0
2.05883	7038.35	0	0		0
2.07359	7066.7	0	0		0
2.08836	7087.67	0	0		0
2.10313	7115.6	0	0		0
2.11789	7145.74	0	0		0
2.13266	7168.52	0	0		0
2.14743	7199.11	0	0		0
2.1622	7226.66	0	0		0
2.17696	7257.11	0	0		0
2.19173	7291.89	0	0		0
2.2065	7307.37	0	0		0
2.22127	7331.35	0	0		0
2.23603	7345.98	0	0		0
2.2508	7357.64	0	0		0
2.26557	7371.48	0	0		0
2.28033	7369.18	0	0		0
2.2951	7370.65	0	0		0
2.30987	7369.87	0	0		0
2.32464	7358.36	0	0		0
2.3394	7350.45	0	0		0
2.35417	7336.58	0	0		0
2.36894	7316.61	0	0		0
2.38371	7300.09	0	0		0
2.39847	7269.52	0	0		0
2.41324	7249.54	0	0		0
2.42801	7231.53	0	0		0
2.44277	7207.27	0	0		0
2.45754	7193.08	0	0		0
2.47231	7165.01	0	0		0
2.48708	7145.82	0	0		0
2.50184	7128.56	0	0		0
2.51661	7106.43	0	0		0
2.53138	7095.71	0	0		0
2.54615	7078.08	0	0		0
2.56091	7062.34	0	0		0
2.57568	7051.49	0	0		0
2.59045	7032.08	0	0		0
2.60522	7022.77	0	0		0
2.61998	7010.27	0	0		0
2.63475	6998.64	0	0		0
2.64952	6990.31	0	0		0
2.66428	6975.09	0	0		0
2.67905	6964.3	0	0		0
2.69382	6957	0	0		0
2.70859	6945.41	0	0		0
2.72335	6937.59	0	0		0
2.73812	6928.28	0	0		0
2.75289	6920.86	0	0		0
2.76766	6917.07	0	0		0
2.78242	6904.92	0	0		0
2.79719	6898.44	0	0		0
2.81196	6890.93	0	0		0
2.82672	6881.24	0	0		0
2.84149	6875.82	0	0		0
2.85626	6861.19	0	0		0
2.87103	6851.59	0	0		0
2.88579	6844.44	0	0		0
2.90056	6835.13	0	0		0
2.91533	6829.74	0	0		0
2.9301	6822.49	0	0		0
2.94486	6813.94	0	0		0
2.95963	6807.8	0	0		0
2.9744	6793.16	0	0		0
2.98916	6786.25	0	0		0
3.00393	6777.59	0	0		0
3.0187	6765.56	0	0		0
3.03347	6758.22	0	0		0
3.04823	6742.66	0	0		0
3.063	6734.58	0	0		0
3.07777	6727.6	0	0		0
3.09254	6717.52	0	0		0
3.1073	6711.3	0	0		0
3.12207	6700.01	0	0		0
3.13684	6689	0	0		0
3.1516	6682.83	0	0		0
3.16637	6670.3	0	0		0
3.18114	6667.15	0	0		0
3.19591	6661.21	0	0		0
3.21067	6651.65	0	0		0
3.22544	6646.94	0	0		0
3.24021	6633.25	0	0		0
3.25498	6624.11	0	0		0
3.26974	6614.75	0	0		0
3.28451	6603.33	0	0		0
3.29928	6596.36	0	0		0
3.31405	6585.22	0	0		0
3.32881	6578.78	0	0		0
3.34358	6575.09	0	0		0
3.35835	6565.68	0	0		0
3.37311	6559.93	0	0		0
3.38788	6554.54	0	0		0
3.40265	6546.54	0	0		0
3.41742	6543.11	0	0		0
3.43218	6534.85	0	0		0
3.44695	6530.79	0	0		0
3.46172	6526.88	0	0		0
3.47649	6518.27	0	0		0
3.49125	6515.66	0	0		0
3.50602	6506.67	0	0		0
3.52079	6502.73	0	0		0
3.53555	6498.69	0	0		0
3.55032	6490.52	0	0		0
3.56509	6485.3	0	0		0
3.57986	6478.85	0	0		0
3.59462	6472.84	0	0		0
3.60939	6471.14	0	0		0
3.62416	6461.81	0	0		0
3.63893	6458.62	0	0		0
3.65369	6455.51	0	0		0
3.66846	6452.12	0	0		0
3.68323	6451.22	0	0		0
3.69799	6445.85	0	0		0
3.71276	6441.36	0	0		0
3.72753	6436.31	0	0		0
3.7423	6430.1	0	0		0
3.75706	6426.02	0	0		0
3.77183	6420.28	0	0		0
3.7866	6414.42	0	0		0
3.80137	6411.72	0	0		0
3.81613	6405.07	0	0		0
3.8309	6402.08	0	0		0
3.84567	6398.48	0	0		0
3.86043	6393.79	0	0		0
3.8752	6388.15	0	0		0
3.88997	6379.48	0	0		0
3.90474	6371.23	0	0		0
3.9195	6364.45	0	0		0
3.93427	6357.04	0	0		0
3.94904	6349.16	0	0		0
3.96381	6339.38	0	0		0
3.97857	6329.1	0	0		0
3.99334	198.871	0	198.871
4.00811	187.366	0	187.366
4.02288	179.288	0	179.288
4.03764	171.052	0	171.052
4.05241	161.281	0	161.281
4.06718	153.196	0	153.196
4.08194	142.805	0	142.805
4.09671	135.291	0	135.291
4.11148	127.402	0	127.402
4.12625	120.409	0	120.409
4.14101	112.944	0	112.944
4.15578	105.612	0	105.612
4.17055	98.517	0	98.517
4.18532	94.0857	0	94.0857
4.20008	87.4752	0	87.4752
4.21485	83.1529	0	83.1529
4.22962	79.1743	0	79.1743
4.24438	73.7709	0	73.7709
4.25915	69.4208	0	69.4208
4.27392	63.684	0	63.684
4.28869	61.6202	0	61.6202
4.30345	59.3304	0	59.3304
4.31822	56.4268	0	56.4268
4.33299	54.6386	0	54.6386
4.34776	49.702	0	49.702
4.36252	47.6497	0	47.6497
4.37729	44.001	0	44.001
4.39206	39.1521	0	39.1521
4.40682	34.6083	0	34.6083
4.42159	30.316	0	30.316
4.43636	27.0017	0	27.0017
4.45113	23.1266	0	23.1266
4.46589	18.7078	0	18.7078
4.48066	15.3787	0	15.3787
4.49543	10.6162	0	10.6162
4.5102	6.47238	0	6.47238
4.52496	2.85283	0	2.85283
4.53973	-0.50727	0	-0.50727
4.5545	-3.86963	0	-3.86963
4.56926	-6.76285	0	-6.76285
4.58403	-8.41022	0	-8.41022
4.5988	-11.3165	0	-11.3165
4.61357	-15.2879	0	-15.2879
4.62833	-20.226	0	-20.226
4.6431	-24.5647	0	-24.5647
4.65787	-30.2582	0	-30.2582
4.67264	-34.4281	0	-34.4281
4.6874	-37.1693	0	-37.1693
4.70217	-38.9119	0	-38.9119
4.71694	-41.1266	0	-41.1266
4.7317	-43.648	0	-43.648
4.74647	-46.7945	0	-46.7945
4.76124	-47.9442	0	-47.9442
4.77601	-50.3608	0	-50.3608
4.79077	-52.8382	0	-52.8382
4.80554	-56.177	0	-56.177
4.82031	-57.1808	0	-57.1808
4.83508	-57.642	0	-57.642
4.84984	-59.3872	0	-59.3872
4.86461	-59.1324	0	-59.1324
4.87938	-60.0677	0	-60.0677
4.89415	-60.2764	0	-60.2764
4.90891	-60.593	0	-60.593
4.92368	-63.8915	0	-63.8915
4.93845	-64.1711	0	-64.1711
4.95321	-65.2124	0	-65.2124
4.96798	-63.5976	0	-63.5976
4.98275	-62.4228	0	-62.4228
4.99752	-62.7183	0	-62.7183
5.01228	-61.6144	0	-61.6144
5.02705	-61.978	0	-61.978
5.04182	-62.0915	0	-62.0915
5.05659	-61.9777	0	-61.9777		0
5.07135	-61.8322	0	-61.8322		0
5.08612	-60.3397	0	-60.3397		0
5.10089	-60.9512	0	-60.9512		0
5.11565	-62.6952	0	-62.6952		0
5.13042	-62.0715	0	-62.0715		0
5.14519	-62.2219	0	-62.2219		0
5.15996	-59.7051	0	-59.7051		0
5.17472	-58.1658	0.00051	-58.1663		0.00051
5.18949	-57.1707	0.52681	-57.6975		0.52681
5.20426	-54.3032	1.87911	-56.1823		1.87911
5.21903	-54.2084	3.38126	-57.5897		3.38126
5.23379	-52.3094	4.94686	-57.2563		4.94686
5.24856	-53.5394	6.55762	-60.097		6.55762
5.26333	-54.7875	8.17826	-62.9658		8.17826
5.27809	-54.4714	9.58764	-64.059		9.58764
5.29286	-53.546	9.85156	-63.3976		9.85156
5.30763	-53.578	9.9833	-63.5613		9.9833
5.3224	-54.1251	10.1177	-64.2428		10.1177
5.33716	-55.5429	10.2547	-65.7977		10.2547
5.35193	-56.7572	10.3946	-67.1518		10.3946
5.3667	-58.5469	10.5374	-69.0843		10.5374
5.38147	-59.1377	10.6832	-69.8209		10.6832
5.39623	-60.3659	10.8319	-71.1978		10.8319
5.411	-61.8805	10.9839	-72.8643		10.9839
5.42577	-62.5109	11.139	-73.6499		11.139
5.44053	-63.1665	11.2974	-74.4639		11.2974
5.4553	-63.4945	11.4593	-74.9537		11.4593
5.47007	-61.619	11.6246	-73.2437		11.6246
5.48484	-62.033	11.7936	-73.8266		11.7936
5.4996	-60.7784	11.9662	-72.7446		11.9662
5.51437	-62.1715	12.1427	-74.3141		12.1427
5.52914	-62.7994	12.3231	-75.1226		12.3231
5.54391	-62.0098	12.5076	-74.5173		12.5076
5.55867	-62.9007	12.6961	-75.5969		12.6961
5.57344	-62.5482	12.8891	-75.4373		12.8891
5.58821	-63.4319	13.0865	-76.5184		13.0865
5.60298	-62.8509	13.2884	-76.1393		13.2884
5.61774	-62.7264	13.495	-76.2214		13.495
5.63251	-61.7496	13.7065	-75.4561		13.7065
5.64728	-60.0143	13.9231	-73.9374		13.9231
5.66204	-57.45	14.1447	-71.5947		14.1447
5.67681	-55.9047	14.3717	-70.2764		14.3717
5.69158	-53.8928	14.6043	-68.4971		14.6043
5.70635	-53.592	14.8425	-68.4345		14.8425
5.72111	-53.0323	15.0865	-68.1188		15.0865
5.73588	-51.2505	15.3367	-66.5872		15.3367
5.75065	-48.0142	15.5931	-63.6074		15.5931
5.76542	-44.6587	15.8561	-60.5147		15.8561
5.78018	-41.5821	16.1256	-57.7077		16.1256
5.79495	-40.2808	16.4022	-56.683		16.4022
5.80972	-37.9301	16.6859	-54.616		16.6859
5.82448	-36.0939	16.9769	-53.0708		16.9769
5.83925	-35.5921	17.2758	-52.8678		17.2758
5.85402	-33.6146	17.5826	-51.1972		17.5826
5.86879	-33.5792	17.8976	-51.4768		17.8976
5.88355	-32.0731	18.221	-50.2941		18.221
5.89832	-30.8865	18.5535	-49.44		18.5535
5.91309	-26.1874	18.8952	-45.0825		18.8952
5.92786	-26.3371	19.2463	-45.5835		19.2463
5.94262	-31.7193	19.6072	-51.3264		19.6072
5.95739	-31.6593	19.9785	-51.6378		19.9785
5.97216	-32.5318	20.3605	-52.8923		20.3605
5.98692	-30.4796	20.7532	-51.2328		20.7532
6.00169	-35.5511	21.1577	-56.7088		21.1577
6.01646	-34.0185	21.5741	-55.5926		21.5741
6.03123	-26.2272	22.0029	-48.2301		22.0029
6.04599	-18.173	22.4444	-40.6174		22.4444
6.06076	-13.5634	22.8996	-36.4629		22.8996
6.07553	-15.5643	23.3687	-38.933		23.3687
6.0903	-18.4683	23.8524	-42.3207		23.8524
6.10506	-20.8624	24.3509	-45.2133		24.3509
6.11983	-15.9754	24.8656	-40.841		24.8656
6.1346	-11.931	25.3967	-37.3277		25.3967
6.14936	-5.22923	25.9447	-31.1739		25.9447
6.16413	-3.6779	26.5109	-30.1888		26.5109
6.1789	-1.59709	27.0959	-28.693		27.0959
6.19367	-5.48926	27.7005	-33.1897		27.7005
6.20843	-4.99974	28.325	-33.3248		28.325
6.2232	-3.11885	28.9714	-32.0903		28.9714
6.23797	3.02778	29.6403	-26.6125		29.6403
6.25274	2.56461	30.3325	-27.7679		30.3325
6.2675	1.18799	31.0488	-29.8608		31.0488
6.28227	0.77203	31.7913	-31.0193		31.7913
6.29704	0.30861	32.5607	-32.2521		32.5607
6.31181	1.81338	33.3583	-31.545		33.3583
6.32657	5.20975	34.185	-28.9753		34.185
6.34134	9.58533	35.0435	-25.4581		35.0435
6.35611	12.8781	35.9346	-23.0565		35.9346
6.37087	11.323	36.8595	-25.5365		36.8595
6.38564	8.22352	37.8212	-29.5977		37.8212
6.40041	7.65085	38.821	-31.1701		38.821
6.41518	12.6454	39.8609	-27.2155		39.8609
6.42994	16.633	40.9424	-24.3094		40.9424
6.44471	23.4245	42.0693	-18.6448		42.0693
6.45948	26.9696	43.2433	-16.2736		43.2433
6.47425	30.8715	44.4671	-13.5956		44.4671
6.48901	30.6246	45.7426	-15.1179		45.7426
6.50378	31.7022	47.0746	-15.3724		47.0746
6.51855	35.7829	48.4657	-12.6828		48.4657
6.53331	38.8533	49.9183	-11.065		49.9183
6.54808	40.5815	51.4385	-10.857		51.4385
6.56285	43.4512	53.0292	-9.57798		53.0292
6.57762	42.72	54.6947	-11.9747		54.6947
6.59238	48.6365	56.4387	-7.80211		56.4387
6.60715	51.3585	58.2685	-6.91007		58.2685
6.62192	54.4473	60.1888	-5.74147		60.1888
6.63669	57.5773	62.2054	-4.62809		62.2054
6.65145	60.4039	64.3235	-3.91958		64.3235
6.66622	59.9035	66.5531	-6.64957		66.5531
6.68099	66.4111	68.9004	-2.48937		68.9004
6.69575	69.066	71.3723	-2.3063		71.3723
6.71052	74.9517	73.9813	0.97039		73.9813
6.72529	80.4153	76.7358	3.67949		76.7358
6.74006	81.5525	79.6467	1.90577		79.6467
6.75482	85.6738	82.7241	2.94971		82.7241
6.76959	88.0885	85.9854	2.10311		85.9854
6.78436	90.4824	89.443	1.03944		89.443
6.79913	95.8843	93.113	2.77132		93.113
6.81389	97.1254	97.0105	0.11494		97.0105
6.82866	102.419	101.16	1.25874		101.16
6.84343	108.097	105.582	2.51563		105.582
6.85819	111.657	110.296	1.36077		110.296
6.87296	120.31	115.338	4.97215		115.338
6.88773	125.777	120.732	5.04443		120.732
6.9025	133.548	126.513	7.03514		126.513
6.91726	141.16	132.714	8.44612		132.714
6.93203	147.653	139.386	8.267		139.386
6.9468	152.751	146.572	6.17868		146.572
6.96157	159.152	154.328	4.82416		154.328
6.97633	167.355	162.708	4.64732		162.708
6.9911	178.765	171.793	6.97174		171.793
7.00587	189.615	181.659	7.95589		181.659
7.02064	201.328	192.397	8.93155		192.397
7.0354	210.201	204.103	6.09787		204.103
7.05017	220.887	216.916	3.97064		216.916
7.06494	232.309	230.969	1.3393		230.969
7.0797	247.159	246.416	0.74324		246.416
7.09447	266.177	263.47	2.70671		263.47
7.10924	285.283	282.347	2.93579		282.347
7.12401	308.529	303.316	5.21326		303.316
7.13877	327.429	326.678	0.75087		326.678
7.15354	351.617	352.845	-1.2278		352.845
7.16831	380.804	382.264	-1.46043		382.264
7.18308	415.166	415.51	-0.34416		415.51
7.19784	452.908	453.223	-0.31541		453.223
7.21261	492.943	496.296	-3.35338		496.296
7.22738	539.761	545.763	-6.00173		545.763
7.24214	596.073	602.937	-6.86333		602.937
7.25691	667.011	669.689	-2.67805		669.689
7.27168	759.079	748.472	10.6075		748.472
7.28645	866.095	842.915	23.1791		842.915
7.30121	1004.69	958.488	46.2		958.488
7.31598	1178.69	1104.07	74.618		1104.07
7.33075	1401.49	1293.36	108.129		1293.36
7.34552	1698.31	1547.43	150.883		1547.43
7.36028	2086.87	1896.83	190.039		1896.83
7.37505	2593.9	2384.09	209.809		2384.09
7.38982	3296.36	3061.66	234.703		3061.66
7.40458	4185	3987.65	197.347		3987.65
7.41935	5380.09	5218.59	161.509		5218.59
7.43412	6901.86	6788.3	113.562		6788.3
7.44889	8725.71	8682.6	43.1125		8682.6
7.46365	10908	10800.2	107.798		10800.2
7.47842	13104.8	12932.6	172.204		12932.6
7.49319	15147.9	14778.9	368.987		14778.9
7.50796	16603	16042.2	560.755		16042.2
7.52272	17108.9	16517.2	591.692		16517.2
7.53749	16558.5	16125.7	432.798		16125.7
7.55226	15133	14924.9	208.094		14924.9
7.56702	13132.9	13112	20.9452		13112
7.58179	10914.6	10982.1	-67.4638		10982.1
7.59656	8866.96	8844.25	22.7112		8844.25
7.61133	7051.8	6921.59	130.205		6921.59
7.62609	5541.21	5322.99	218.218		5322.99
7.64086	4388.5	4065.06	323.436		4065.06
7.65563	3447.97	3116.65	331.319		3116.65
7.6704	2768.11	2422.83	345.274		2422.83
7.68516	2232.33	1924.4	307.933		1924.4
7.69993	1828.09	1566.99	261.102		1566.99
7.7147	1525.45	1307.82	217.632		1307.82
7.72947	1286.41	1115.18	171.236		1115.18
7.74423	1107.61	967.401	140.213		967.401
7.759	960.559	850.134	110.425		850.134
7.77377	838.819	754.498	84.3211		754.498
7.78853	743.138	674.841	68.2969		674.841
7.8033	661.418	607.355	54.063		607.355
7.81807	595.13	549.58	45.5504		549.58
7.83284	540.013	499.644	40.3687		499.644
7.8476	490.602	456.203	34.3989		456.203
7.86237	450.789	418.126	32.6629		418.126
7.87714	416.014	384.592	31.4214		384.592
7.89191	384.202	354.91	29.2916		354.91
7.90667	357.112	328.533	28.5787		328.533
7.92144	333.696	304.959	28.7369		304.959
7.93621	314.498	283.822	30.6761		283.822
7.95097	296.914	264.81	32.1041		264.81
7.96574	280.053	247.627	32.4254		247.627
7.98051	263.072	232.057	31.0141		232.057
7.99528	248.743	217.906	30.8374		217.906
8.01004	235.523	205.014	30.5092		205.014
8.02481	225.272	193.222	32.0497		193.222
8.03958	216.467	182.416	34.051		182.416
8.05435	203.732	172.489	31.243		172.489
8.06911	193.197	163.354	29.8429		163.354
8.08388	182.782	154.919	27.8633		154.919
8.09865	172.277	147.119	25.1581		147.119
8.11341	164.428	139.897	24.5303		139.897
8.12818	158.121	133.191	24.93		133.191
8.14295	152.712	126.955	25.7573		126.955
8.15772	149.155	121.146	28.0094		121.146
8.17248	142.94	115.729	27.2106		115.729
8.18725	136.331	110.664	25.6679		110.664
8.20202	130.14	105.923	24.2173		105.923
8.21679	122.168	101.48	20.6879		101.48
8.23155	116.865	97.3133	19.5513		97.3133
8.24632	110.621	93.3949	17.2257		93.3949
8.26109	107.033	89.7081	17.3248		89.7081
8.27585	104.342	86.2373	18.1043		86.2373
8.29062	102.289	82.9617	19.3273		82.9617
8.30539	100.347	79.8689	20.4784		79.8689
8.32016	95.7036	76.9457	18.7578		76.9457
8.33492	92.2556	74.1817	18.0739		74.1817
8.34969	87.8061	71.5621	16.244		71.5621
8.36446	83.7602	69.0787	14.6815		69.0787
8.37923	79.1462	66.7221	12.424		66.7221
8.39399	75.2689	64.4855	10.7834		64.4855
8.40876	72.0709	62.358	9.71298		62.358
8.42353	70.666	60.3339	10.3321		60.3339
8.4383	69.2064	58.4068	10.7996		58.4068
8.45306	69.9653	56.572	13.3933		56.572
8.46783	68.6078	54.8211	13.7867		54.8211
8.4826	69.094	53.1502	15.9438		53.1502
8.49736	66.7438	51.5555	15.1883		51.5555
8.51213	63.6921	50.0304	13.6617		50.0304
8.5269	59.7362	48.5719	11.1643		48.5719
8.54167	53.598	47.1762	6.4218		47.1762
8.55643	49.5001	45.8407	3.65946		45.8407
8.5712	46.1532	44.5602	1.59308		44.5602
8.58597	45.0978	43.3325	1.76529		43.3325
8.60074	46.52	42.1548	4.36511		42.1548
8.6155	47.6464	41.0253	6.62115		41.0253
8.63027	47.8316	39.9397	7.89183		39.9397
8.64504	51.441	38.8967	12.5443		38.8967
8.6598	52.459	37.8946	14.5644		37.8946
8.67457	57.7599	36.9301	20.8299		36.9301
8.68934	59.5659	36.0019	23.564		36.0019
8.70411	58.3632	35.1082	23.2549		35.1082
8.71887	59.3235	34.248	25.0755		34.248
8.73364	58.617	33.4184	25.1986		33.4184
8.74841	60.6983	32.6186	28.0797		32.6186
8.76318	60.5202	31.8472	28.673		31.8472
8.77794	61.1929	31.1034	30.0895		31.1034
8.79271	62.1378	30.3849	31.7529		30.3849
8.80748	63.7758	29.6909	34.0849		29.6909
8.82224	64.8324	29.0209	35.8115		29.0209
8.83701	64.7201	28.3729	36.3472		28.3729
8.85178	62.8731	27.7463	35.1268		27.7463
8.86655	63.3544	27.1402	36.2142		27.1402
8.88131	61.9787	26.5542	35.4245		26.5542
8.89608	62.844	25.9865	36.8575		25.9865
8.91085	60.4155	25.4369	34.9786		25.4369
8.92562	58.1529	24.9045	33.2485		24.9045
8.94038	54.2672	24.3889	29.8783		24.3889
8.95515	48.3211	23.8889	24.4322		23.8889
8.96992	43.6042	23.4041	20.2002		23.4041
8.98468	40.0521	22.9342	17.118		22.9342
8.99945	37.1593	22.478	14.6813		22.478
9.01422	34.2052	22.0352	12.17		22.0352
9.02899	29.8304	21.6054	8.22494		21.6054
9.04375	25.171	21.1884	3.98263		21.1884
9.05852	23.3396	20.783	2.55662		20.783
9.07329	22.6953	20.3891	2.30615		20.3891
9.08806	18.7152	20.0064	-1.29121		20.0064
9.10282	16.0622	19.6346	-3.57243		19.6346
9.11759	10.6085	19.2728	-8.66435		19.2728
9.13236	4.46003	18.921	-14.4609		18.921
9.14713	0.62257	18.5786	-17.9561		18.5786
9.16189	-4.16915	18.2457	-22.4149		18.2457
9.17666	-6.354	17.9215	-24.2754		17.9215
9.19143	-9.10634	17.6058	-26.7121		17.6058
9.20619	-9.80323	17.2985	-27.1017		17.2985
9.22096	-11.3133	16.9991	-28.3123		16.9991
9.23573	-10.7352	16.7073	-27.4425		16.7073
9.2505	-9.76081	16.423	-26.1838		16.423
9.26526	-9.54371	16.1461	-25.6898		16.1461
9.28003	-10.9289	15.8759	-26.8048		15.8759
9.2948	-12.0991	15.6124	-27.7115		15.6124
9.30957	-15.3931	15.3555	-30.7486		15.3555
9.32433	-15.9958	15.105	-31.1008		15.105
9.3391	-18.0671	14.8604	-32.9275		14.8604
9.35387	-16.8738	14.6217	-31.4956		14.6217
9.36863	-18.1004	14.3889	-32.4893		14.3889
9.3834	-16.7578	14.1614	-30.9192		14.1614
9.39817	-16.7423	13.9393	-30.6816		13.9393
9.41294	-13.8797	13.7224	-27.6022		13.7224
9.4277	-11.7863	13.5107	-25.297		13.5107
9.44247	-10.8352	13.3037	-24.1389		13.3037
9.45724	-12.8593	13.1014	-25.9606		13.1014
9.47201	-14.247	12.9036	-27.1506		12.9036
9.48677	-14.4586	12.7105	-27.169		12.7105
9.50154	-13.6461	12.5215	-26.1676		12.5215
9.51631	-11.0806	12.3367	-23.4173		12.3367
9.53107	-9.77188	12.1561	-21.9279		12.1561
9.54584	-8.5629	11.9793	-20.5422		11.9793
9.56061	-8.13442	11.8063	-19.9407		11.8063
9.57538	-7.48557	11.6371	-19.1226		11.6371
9.59014	-6.18528	11.4715	-17.6568		11.4715
9.60491	-6.58315	11.3094	-17.8925		11.3094
9.61968	-6.32112	11.1507	-17.4718		11.1507
9.63445	-6.55481	10.9953	-17.5501		10.9953
9.64921	-5.74833	10.8432	-16.5915		10.8432
9.66398	-7.48772	10.6941	-18.1819		10.6941
9.67875	-7.54821	10.5481	-18.0964		10.5481
9.69351	-6.92857	10.4052	-17.3338		10.4052
9.70828	-3.44139	10.2651	-13.7065		10.2651
9.72305	-1.37556	10.1278	-11.5033		10.1278
9.73782	0.0194	9.99318	-9.97378		9.99318
9.75258	-1.52359	9.86135	-11.3849		9.86135
9.76735	0.52206	9.64809	-9.12603		9.64809
9.78212	2.84858	8.42791	-5.57933		8.42791
9.79689	6.20905	6.9041	-0.69505		6.9041
9.81165	6.155	5.33272	0.82228		5.33272
9.82642	6.59961	3.74955	2.85006		3.74955
9.84119	5.2118	2.17647	3.03533		2.17647
9.85596	6.39856	0.69693	5.70163		0.69693
9.87072	7.27825	0.00107	7.27718		0.00107
9.88549	9.1628	0	9.1628		0
9.90026	11.1756	0	11.1756		0
9.91502	12.0429	0	12.0429		0
9.92979	12.0842	0	12.0842		0
9.94456	11.4368	0	11.4368		0
9.95933	11.5902	0	11.5902		0
9.97409	11.6335	0	11.6335		0
9.98886	14.2766	0	14.2766		0
10.0036	15.8176	0	15.8176		0
10.0184	16.1206	0	16.1206		0
10.0332	15.4594	0	15.4594		0
10.0479	14.819	0	14.819		0
10.0627	13.9747	0	13.9747		0
10.0775	14.1595	0	14.1595		0
10.0922	14.352	0	14.352		0
10.107	14.7168	0	14.7168		0
10.1218	15.3243	0	15.3243		0
10.1365	17.17	0	17.17		0
10.1513	18.2047	0	18.2047		0
10.1661	22.4093	0	22.4093		0
10.1808	26.2822	0	26.2822		0
10.1956	30.5109	0	30.5109		0
10.2104	32.5792	0	32.5792		0
10.2251	35.1759	0	35.1759		0
10.2399	37.2898	0	37.2898		0
10.2547	39.7465	0	39.7465		0
10.2694	41.246	0	41.246		0
10.2842	42.3886	0	42.3886		0
10.299	40.1291	0	40.1291		0
10.3137	39.0277	0	39.0277		0
10.3285	35.5603	0	35.5603		0
10.3433	34.4177	0	34.4177		0
10.358	34.1789	0	34.1789		0
10.3728	34.3456	0	34.3456		0
10.3876	35.9542	0	35.9542		0
10.4023	36.6534	0	36.6534		0
10.4171	38.0455	0	38.0455		0
10.4319	38.9995	0	38.9995		0
10.4466	39.7074	0	39.7074		0
10.4614	39.1034	0	39.1034		0
10.4762	39.4515	0	39.4515		0
10.4909	38.1967	0	38.1967		0
10.5057	38.7889	0	38.7889		0
10.5205	38.571	0	38.571		0
10.5352	39.1539	0	39.1539		0
10.55	40.8839	0	40.8839		0
10.5648	41.8869	0	41.8869		0
10.5795	43.3089	0	43.3089		0
10.5943	41.4485	0	41.4485		0
10.6091	41.2795	0	41.2795		0
10.6238	39.3081	0	39.3081		0
10.6386	39.5086	0	39.5086		0
10.6534	39.3939	0	39.3939		0
10.6682	38.6612	0	38.6612		0
10.6829	37.7189	0	37.7189		0
10.6977	36.0386	0	36.0386		0
10.7125	34.8393	0	34.8393		0
10.7272	35.9143	0	35.9143		0
10.742	35.8724	0	35.8724		0
10.7568	36.8189	0	36.8189		0
10.7715	37.1868	0	37.1868		0
10.7863	37.0787	0	37.0787		0
10.8011	37.6174	0	37.6174		0
10.8158	37.5517	0	37.5517		0
10.8306	36.035	0	36.035		0
10.8454	34.9665	0	34.9665		0
10.8601	32.4551	0	32.4551		0
10.8749	32.7457	0	32.7457		0
10.8897	31.9681	0	31.9681		0
10.9044	32.5872	0	32.5872		0
10.9192	32.3434	0	32.3434		0
10.934	31.349	0	31.349		0
10.9487	31.1127	0	31.1127		0
10.9635	30.9666	0	30.9666		0
10.9783	31.125	0	31.125		0
10.993	30.6213	0	30.6213		0
11.0078	29.5712	0	29.5712		0
11.0226	29.5191	0	29.5191		0
11.0373	29.6214	0	29.6214		0
11.0521	27.8619	0	27.8619		0
11.0669	27.7641	0	27.7641		0
11.0816	26.4686	0	26.4686		0
11.0964	26.1746	0	26.1746		0
11.1112	23.9668	0	23.9668		0
11.1259	23.1711	0	23.1711		0
11.1407	22.5673	0	22.5673		0
11.1555	22.9057	0	22.9057		0
11.1702	23.5678	0	23.5678		0
11.185	23.1597	0	23.1597		0
11.1998	24.8514	0	24.8514		0
11.2145	24.1503	0	24.1503		0
11.2293	24.6029	0	24.6029		0
11.2441	22.6128	0	22.6128		0
11.2589	21.4032	0	21.4032		0
11.2736	20.3286	0	20.3286		0
11.2884	21.7131	0	21.7131		0
11.3032	21.3051	0	21.3051		0
11.3179	20.9123	0	20.9123		0
11.3327	18.9811	0	18.9811		0
11.3475	17.8598	0	17.8598		0
11.3622	16.0328	0	16.0328		0
11.377	15.4678	0	15.4678		0
11.3918	15.0035	0	15.0035		0
11.4065	13.9673	0	13.9673		0
11.4213	12.9988	0	12.9988		0
11.4361	10.9267	0	10.9267		0
11.4508	9.26489	0	9.26489		0
11.4656	5.39042	0	5.39042		0
11.4804	2.50196	0	2.50196		0
11.4951	-2.10464	0	-2.10464		0
11.5099	-3.06268	0	-3.06268		0
11.5247	-6.44641	0	-6.44641		0
11.5394	-6.82403	0	-6.82403		0
11.5542	-8.44455	0	-8.44455		0
11.569	-9.48194	0	-9.48194		0
11.5837	-10.5826	0	-10.5826		0
11.5985	-11.8012	0	-11.8012		0
11.6133	-11.7838	0	-11.7838		0
11.628	-12.5978	0	-12.5978		0
11.6428	-12.8472	0	-12.8472		0
11.6576	-14.8879	0	-14.8879		0
11.6723	-15.8279	0	-15.8279		0
11.6871	-17.4561	0	-17.4561		0
11.7019	-17.9732	0	-17.9732		0
11.7166	-18.6066	0	-18.6066		0
11.7314	-17.3946	0	-17.3946		0
11.7462	-18.2337	0	-18.2337		0
11.7609	-18.0692	0	-18.0692		0
11.7757	-18.5925	0	-18.5925		0
11.7905	-19.5441	0	-19.5441		0
11.8052	-19.3338	0	-19.3338		0
11.82	-20.4995	0	-20.4995		0
11.8348	-20.7993	0	-20.7993		0
11.8495	-21.5058	0	-21.5058		0
11.8643	-20.2183	0	-20.2183		0
11.8791	-19.5454	0	-19.5454		0
11.8938	-19.7585	0	-19.7585		0
11.9086	-21.0157	0	-21.0157		0
11.9234	-23.0771	0	-23.0771		0
11.9381	-24.1043	0	-24.1043		0
11.9529	-23.5984	0	-23.5984		0
11.9677	-22.2413	0	-22.2413		0
11.9824	-21.6089	0	-21.6089		0
11.9972	-20.5131	0	-20.5131		0
12.012	-20.2211	0	-20.2211		0
12.0267	-19.9442	0	-19.9442		0
12.0415	-20.8528	0	-20.8528		0
12.0563	-20.1413	0	-20.1413		0
12.071	-21.5298	0	-21.5298		0
12.0858	-19.6338	0	-19.6338		0
12.1006	-19.4652	0	-19.4652		0
12.1153	-17.7363	0	-17.7363		0
12.1301	-15.2775	0.00025	-15.2777		0.00025
12.1449	-13.9334	0.22514	-14.1585		0.22514
12.1596	-11.3322	0.78289	-12.1151		0.78289
12.1744	-12.1787	1.41272	-13.5914		1.41272
12.1892	-12.1043	2.08023	-14.1845		2.08023
12.204	-13.0888	2.77611	-15.8649		2.77611
12.2187	-13.9916	3.4848	-17.4764		3.4848
12.2335	-16.6352	4.09868	-20.7339		4.09868
12.2483	-19.268	4.20209	-23.4701		4.20209
12.263	-22.9644	4.2568	-27.2212		4.2568
12.2778	-23.964	4.31262	-28.2766		4.31262
12.2926	-24.6939	4.36953	-29.0634		4.36953
12.3073	-24.4651	4.42758	-28.8927		4.42758
12.3221	-24.5711	4.48677	-29.0579		4.48677
12.3369	-25.2851	4.54718	-29.8323		4.54718
12.3516	-25.5474	4.60882	-30.1562		4.60882
12.3664	-26.5754	4.67169	-31.2471		4.67169
12.3812	-26.1435	4.73588	-30.8794		4.73588
12.3959	-28.5639	4.80142	-33.3653		4.80142
12.4107	-28.9926	4.86832	-33.8609		4.86832
12.4255	-29.6705	4.93657	-34.6071		4.93657
12.4402	-29.4524	5.00633	-34.4587		5.00633
12.455	-29.629	5.07758	-34.7066		5.07758
12.4698	-30.09	5.15034	-35.2403		5.15034
12.4845	-30.6563	5.22464	-35.881		5.22464
12.4993	-31.0057	5.30061	-36.3063		5.30061
12.5141	-30.965	5.37825	-36.3433		5.37825
12.5288	-31.5034	5.45754	-36.9609		5.45754
12.5436	-31.195	5.53867	-36.7337		5.53867
12.5584	-31.9323	5.62161	-37.5539		5.62161
12.5731	-31.6363	5.70644	-37.3428		5.70644
12.5879	-30.613	5.79314	-36.4061		5.79314
12.6027	-29.857	5.88189	-35.7389		5.88189
12.6174	-29.574	5.9727	-35.5467		5.9727
12.6322	-30.4224	6.06562	-36.488		6.06562
12.647	-31.3163	6.16066	-37.4769		6.16066
12.6617	-31.6452	6.25803	-37.9032		6.25803
12.6765	-30.7166	6.37674	-37.0934		6.37674
12.6913	-31.8115	6.55862	-38.3702		6.55862
12.706	-31.2599	6.75797	-38.0179		6.75797
12.7208	-32.0495	6.96637	-39.0159		6.96637
12.7356	-31.2268	7.18223	-38.4091		7.18223
12.7503	-31.8727	7.40357	-39.2763		7.40357
12.7651	-31.5747	7.62033	-39.195		7.62033
12.7799	-32.6433	7.86142	-40.5047		7.86142
12.7947	-33.1742	8.21756	-41.3917		8.21756
12.8094	-33.1897	8.60622	-41.7959		8.60622
12.8242	-32.7082	9.01421	-41.7224		9.01421
12.839	-31.6717	9.43778	-41.1095		9.43778
12.8537	-31.4245	9.87028	-41.2948		9.87028
12.8685	-30.6614	10.2678	-40.9292		10.2678
12.8833	-32.0939	10.4609	-42.5549		10.4609
12.898	-31.4845	10.6383	-42.1228		10.6383
12.9128	-31.6944	10.8201	-42.5145		10.8201
12.9276	-30.2866	11.0068	-41.2934		11.0068
12.9423	-30.0631	11.1985	-41.2615		11.1985
12.9571	-29.8265	11.3953	-41.2218		11.3953
12.9718	-30.2057	11.5973	-41.8029		11.5973
12.9866	-31.0564	11.8049	-42.8612		11.8049
13.0014	-30.919	12.0182	-42.9372		12.0182
13.0162	-30.834	12.2375	-43.0714		12.2375
13.0309	-28.974	12.4627	-41.4367		12.4627
13.0457	-28.5232	12.6945	-41.2177		12.6945
13.0605	-27.0194	12.9329	-39.9524		12.9329
13.0752	-24.9401	13.1781	-38.1182		13.1781
13.09	-22.2564	13.4306	-35.687		13.4306
13.1048	-19.6561	13.6905	-33.3466		13.6905
13.1195	-17.6798	13.9582	-31.638		13.9582
13.1343	-15.6695	14.2338	-29.9032		14.2338
13.1491	-15.1522	14.5179	-29.6701		14.5179
13.1638	-15.0216	14.8108	-29.8324		14.8108
13.1786	-16.2539	15.1128	-31.3667		15.1128
13.1934	-15.8434	15.4241	-31.2675		15.4241
13.2081	-17.3537	15.7455	-33.0992		15.7455
13.2229	-18.1337	16.0774	-34.2111		16.0774
13.2377	-20.117	16.4197	-36.5367		16.4197
13.2524	-20.8295	16.7736	-37.6031		16.7736
13.2672	-21.5465	17.1393	-38.6858		17.1393
13.282	-22.9368	17.5173	-40.4541		17.5173
13.2967	-22.6975	17.9079	-40.6054		17.9079
13.3115	-24.1313	18.3123	-42.4436		18.3123
13.3263	-23.5489	18.7308	-42.2797		18.7308
13.341	-23.8347	19.1641	-42.9988		19.1641
13.3558	-23.3565	19.6127	-42.9692		19.6127
13.3706	-22.6751	20.0778	-42.7529		20.0778
13.3853	-24.13	20.56	-44.69		20.56
13.4001	-25.4809	21.0599	-46.5407		21.0599
13.4149	-25.8037	21.5789	-47.3826		21.5789
13.4296	-25.3292	22.1178	-47.447		22.1178
13.4444	-25.9507	22.6776	-48.6283		22.6776
13.4592	-25.117	23.259	-48.3761		23.259
13.4739	-25.5389	23.864	-49.4029		23.864
13.4887	-25.7147	24.4935	-50.2082		24.4935
13.5035	-27.2203	25.1487	-52.369		25.1487
13.5182	-27.7686	25.8309	-53.5995		25.8309
13.533	-29.2449	26.5424	-55.7873		26.5424
13.5478	-30.0513	27.2844	-57.3358		27.2844
13.5625	-28.7186	28.0588	-56.7774		28.0588
13.5773	-27.8744	28.8669	-56.7413		28.8669
13.5921	-25.5883	29.7118	-55.3001		29.7118
13.6068	-24.983	30.5954	-55.5784		30.5954
13.6216	-23.4978	31.5193	-55.0171		31.5193
13.6364	-22.5218	32.4875	-55.0093		32.4875
13.6511	-20.7053	33.5022	-54.2075		33.5022
13.6659	-20.3308	34.5663	-54.8972		34.5663
13.6807	-18.3209	35.6826	-54.0035		35.6826
13.6954	-15.941	36.8562	-52.7971		36.8562
13.7102	-12.7289	38.0902	-50.8191		38.0902
13.725	-9.04811	39.3888	-48.437		39.3888
13.7398	-6.85949	40.756	-47.6155		40.756
13.7545	-2.75294	42.1986	-44.9516		42.1986
13.7693	-0.88922	43.7214	-44.6106		43.7214
13.7841	2.9392	45.3293	-42.3901		45.3293
13.7988	5.63148	47.0312	-41.3998		47.0312
13.8136	8.55805	48.8337	-40.2756		48.8337
13.8284	11.9716	50.7448	-38.7731		50.7448
13.8431	15.2928	52.7728	-37.48		52.7728
13.8579	18.2	54.93	-36.73		54.93
13.8727	20.6178	57.2263	-36.6085		57.2263
13.8874	23.6894	59.6738	-35.9845		59.6738
13.9022	27.4966	62.2848	-34.7882		62.2848
13.917	33.3792	65.0781	-31.6989		65.0781
13.9317	39.5671	68.0694	-28.5023		68.0694
13.9465	46.1542	71.2757	-25.1215		71.2757
13.9613	52.6135	74.7234	-22.11		74.7234
13.976	59.4229	78.4351	-19.0122		78.4351
13.9908	66.6086	82.4387	-15.8301		82.4387
14.0056	74.0812	86.7632	-12.6821		86.7632
14.0203	80.9435	91.4508	-10.5073		91.4508
14.0351	87.7827	96.5402	-8.7575		96.5402
14.0499	94.1073	102.079	-7.97203		102.079
14.0646	99.2089	108.119	-8.91018		108.119
14.0794	105.393	114.732	-9.33884		114.732
14.0942	111.638	121.987	-10.3491		121.987
14.1089	120.487	129.968	-9.48094		129.968
14.1237	130.639	138.786	-8.14655		138.786
14.1385	142.144	148.557	-6.41224		148.557
14.1532	157.071	159.427	-2.35544		159.427
14.168	171.848	171.562	0.28633		171.562
14.1828	190.57	185.181	5.38985		185.181
14.1975	209.094	200.526	8.56786		200.526
14.2123	232.622	217.906	14.7159	0.00014	217.906
14.2271	259.317	237.763	21.5541	0.07719	237.686
14.2418	291.905	260.603	31.3019	0.22766	260.376
14.2566	331.329	286.992	44.3369	0.39788	286.595
14.2714	378.134	317.785	60.3487	0.58146	317.203
14.2861	434.269	354.187	80.0823	0.77657	353.41
14.3009	501.63	398.095	103.534	0.97822	397.117
14.3157	582.897	452.32	130.578	1.14225	451.177
14.3304	683.224	521.224	162	1.19047	520.034
14.3452	807.534	611.914	195.62	1.23385	610.68
14.36	964.014	734.561	229.453	1.27965	733.282
14.3748	1160.54	903.416	257.127	1.32804	902.088
14.3895	1410.38	1136.79	273.595	1.37919	1135.41
14.4043	1728.66	1456.87	271.785	1.43339	1455.44
14.4191	2130.57	1886.41	244.155	1.49085	1884.92
14.4338	2636.29	2444.73	191.555	1.55183	2443.18
14.4486	3252.41	3139.81	112.6	1.61658	3138.19
14.4634	3981.76	3959.56	22.2025	1.68552	3957.87
14.4781	4789.28	4855.96	-66.6831	1.75898	4854.2
14.4929	5619.64	5738.34	-118.695	1.83729	5736.5
14.5076	6354.49	6490.22	-135.729	1.92101	6488.3
14.5224	6863.31	6996.92	-133.608	2.01057	6994.91
14.5372	7029.95	7178.26	-148.307	2.10654	7176.15
14.5519	6810.93	7003.66	-192.732	2.20948	7001.45
14.5667	6252.52	6497.78	-245.26	2.32022	6495.46
14.5815	5482.73	5740.99	-258.261	2.43948	5738.55
14.5963	4629.14	4852.75	-223.611	2.56817	4850.18
14.611	3816.62	3955.69	-139.076	2.70722	3952.99
14.6258	3096.79	3138.4	-41.6103	2.85796	3135.54
14.6406	2492.85	2448.06	44.7914	3.02164	2445.03
14.6553	2006.27	1896.94	109.335	3.19964	1893.74
14.6701	1618.9	1475.03	143.868	3.39396	1471.64
14.6849	1319.23	1162.94	156.285	3.60651	1159.34
14.6996	1084.05	937.486	146.566	3.83963	933.646
14.7144	903.146	776.706	126.441	4.09587	772.61
14.7292	760.033	661.905	98.1285	4.37881	657.526
14.7439	649.1	579.074	70.026	4.69204	574.382
14.7587	561.938	518.202	43.7359	5.04004	513.162
14.7735	495.695	472.639	23.0561	5.42783	467.211
14.7882	442.776	438.099	4.67609	5.8625	432.237
14.803	402.225	411.987	-9.76284	6.35156	405.636
14.8178	370.144	392.729	-22.5846	6.90389	385.825
14.8325	345.143	379.421	-34.2774	7.5317	371.889
14.8473	325.876	371.697	-45.821	8.24887	363.449
14.8621	313.713	369.61	-55.8973	9.07309	360.537
14.8768	308.664	373.673	-65.0092	10.0261	363.647
14.8916	310.256	384.982	-74.7258	11.138	373.844
14.9064	320.481	405.33	-84.8487	12.4475	392.883
14.9211	340.694	437.352	-96.6582	14.0128	423.339
14.9359	376.166	484.562	-108.396	15.9346	468.628
14.9507	431.016	551.489	-120.473	18.4264	533.063
14.9654	512.879	643.387	-130.508	21.9652	621.422
14.9802	631.076	766.172	-135.096	27.6348	738.537
14.995	795.656	925.971	-130.315	37.7277	888.244
15.0097	1014.54	1129.05	-114.509	56.6717	1072.37
15.0245	1296.43	1380.42	-83.9945	91.9356	1288.49
15.0393	1637.53	1683.94	-46.4138	154.361	1529.58
15.054	2029.87	2044.08	-14.21	257.219	1786.87
15.0688	2454.6	2464.91	-10.3101	412.564	2052.35
15.0836	2908.26	2947.05	-38.7892	625.838	2321.21
15.0983	3398.91	3479.45	-80.5392	889.292	2590.16
15.1131	3933.55	4030.1	-96.5573	1178.17	2851.93
15.1279	4507.07	4541.9	-34.8306	1450.74	3091.16
15.1426	5041.15	4942.58	98.5614	1659.73	3282.85
15.1574	5418.53	5161.89	256.642	1765.55	3396.35
15.1722	5499.9	5151.61	348.293	1747.14	3404.47
15.1869	5211.65	4897.66	313.987	1606.99	3290.67
15.2017	4594.44	4428.53	165.917	1371.97	3056.56
15.2165	3788.35	3809.86	-21.5023	1086.14	2723.71
15.2312	2939.13	3130.37	-191.238	798.392	2331.97
15.246	2191.1	2475.39	-284.286	546.824	1928.57
15.2608	1586.73	1904.72	-317.988	351.344	1553.38
15.2756	1139.41	1443.67	-304.253	214.272	1229.39
15.2903	821.03	1092.08	-271.051	126.941	965.14
15.3051	599.391	834.472	-235.081	75.814	758.658
15.3199	449.959	650.43	-200.471	47.8375	602.592
15.3346	348.421	520.164	-171.743	33.0428	487.121
15.3494	280.931	427.797	-146.866	25.0976	402.699
15.3642	234.659	361.369	-126.71	20.4774	340.892
15.3789	202.559	312.331	-109.773	17.4386	294.893
15.3937	179.06	275.004	-95.9446	15.2014	259.803
15.4085	161.511	245.631	-84.1197	13.4268	232.204
15.4232	147.17	221.824	-74.6535	11.9636	209.86
15.438	138.025	202.006	-63.9814	10.7302	191.276
15.4528	130.021	185.196	-55.1748	9.67825	175.517
15.4675	124.541	170.737	-46.1956	8.77328	161.964
15.4823	119.368	158.18	-38.8124	7.98958	150.191
15.4971	115.128	147.175	-32.0466	7.30557	139.869
15.5118	111.052	137.474	-26.4217	6.7055	130.769
15.5266	107.653	128.883	-21.2294	6.17657	122.706
15.5414	104.926	121.226	-16.3002	5.70738	115.519
15.5561	101.728	114.379	-12.6512	5.28956	109.089
15.5709	100.559	108.231	-7.67128	4.91589	103.315
15.5857	98.5193	102.694	-4.17421	4.58061	98.1129
15.6004	98.0383	97.6837	0.3546	4.27824	93.4055
15.6152	97.1163	93.1404	3.97593	4.00479	89.1356
15.63	96.3953	89.0086	7.38671	3.75672	85.2519
15.6447	95.5214	85.244	10.2774	3.5311	81.7129
15.6595	94.188	81.8013	12.3867	3.32506	78.4762
15.6743	93.4745	78.6486	14.8259	3.13652	75.5121
15.689	91.0689	75.756	15.3129	2.96356	72.7924
15.7038	90.6436	73.0991	17.5445	2.8046	70.2945
15.7186	89.0704	70.6518	18.4186	2.65798	67.9938
15.7333	89.7573	68.3961	21.3612	2.52257	65.8735
15.7481	90.6112	66.3167	24.2945	2.39736	63.9194
15.7629	91.8811	64.3946	27.4865	2.28117	62.1134
15.7776	91.9728	62.6176	29.3551	2.1732	60.4445
15.7924	91.4016	60.9739	30.4276	2.07272	58.9012
15.8072	91.2611	59.4537	31.8073	1.97912	57.4746
15.8219	90.8011	58.0456	32.7555	1.89164	56.154
15.8367	91.3369	56.7421	34.5947	1.80983	54.9323
15.8515	91.8555	55.5358	36.3197	1.73321	53.8025
15.8662	92.9921	54.4205	38.5716	1.6614	52.7591
15.881	92.5575	53.3887	39.1688	1.59392	51.7948
15.8958	92.6261	52.4357	40.1904	1.53046	50.9053
15.9105	93.0331	51.5573	41.4758	1.47075	50.0866
15.9253	94.1157	50.7478	43.3679	1.41443	49.3334
15.9401	95.3055	50.0039	45.3016	1.36129	48.6426
15.9549	94.2954	49.322	44.9733	1.31109	48.011
15.9696	94.5672	48.6993	45.8679	1.26363	47.4357
15.9844	94.2322	48.1321	46.1001	1.21869	46.9134
15.9992	95.7117	47.6181	48.0936	1.17606	46.4421
16.0139	96.0873	47.1067	48.9807	1.08718	46.0195
16.0287	96.0255	46.5569	49.4686	0.91294	45.6439
16.0434	96.6643	46.0406	50.6238	0.72734	45.3132
16.0582	97.5413	45.5664	51.9749	0.5403	45.0261
16.073	98.1754	45.1357	53.0397	0.35429	44.7814
16.0877	98.9231	44.7503	54.1728	0.17288	44.5774
16.1025	99.3596	44.4335	54.9262	0.02013	44.4133
16.1173	99.967	44.2882	55.6788	0	44.2882
16.132	101.218	44.2014	57.0169	0	44.2014
16.1468	101.858	44.152	57.7055	0	44.152
16.1616	103.293	44.1397	59.1532	0	44.1397
16.1764	103.103	44.1641	58.9386	0	44.1641
16.1911	103.848	44.2247	59.6234	0	44.2247
16.2059	104.844	44.3216	60.5228	0	44.3216
16.2207	106.1	44.4546	61.6455	0	44.4546
16.2354	107.875	44.6237	63.2512	0	44.6237
16.2502	108.239	44.8292	63.4102	0	44.8292
16.265	108.693	45.0713	63.6213	0	45.0713
16.2797	108.576	45.3504	63.2261	0	45.3504
16.2945	109.239	45.6666	63.5728	0	45.6666
16.3093	110.721	46.021	64.7003	0	46.021
16.324	112.818	46.4141	66.4038	0	46.4141
16.3388	114.148	46.8466	67.3019	0	46.8466
16.3536	114.8	47.3191	67.4808	0	47.3191
16.3683	116.207	47.8334	68.3734	0	47.8334
16.3831	117.751	48.3905	69.3601	0	48.3905
16.3979	118.979	48.991	69.9879	0	48.991
16.4126	120.412	49.6373	70.7746	0	49.6373
16.4274	120.171	50.3304	69.841	0	50.3304
16.4422	120.371	51.0722	69.2989	0	51.0722
16.4569	120.676	51.8639	68.8116	0	51.8639
16.4717	120.705	52.7088	67.996	0	52.7088
16.4865	121.975	53.6086	68.3662	0	53.6086
16.5012	122.021	54.5657	67.4554	0	54.5657
16.516	122.611	55.5822	67.0285	0	55.5822
16.5308	122.671	56.6624	66.0086	0	56.6624
16.5455	123.113	57.8088	65.3037	0	57.8088
16.5603	123.096	59.0248	64.0714	0	59.0248
16.5751	123.368	60.3222	63.0459	0.00884	60.3134
16.5898	124.33	61.9226	62.4072	0.24225	61.6804
16.6046	125.625	63.74	61.8846	0.61065	63.1294
16.6194	129.748	65.6871	64.0608	1.02295	64.6642
16.6341	132.342	67.7814	64.561	1.46879	66.3126
16.6489	134.572	70.146	64.4262	1.9436	68.2024
16.6637	136.09	72.6696	63.4206	2.43016	70.2394
16.6784	137.008	75.1745	61.8331	2.77063	72.4039
16.6932	138.442	77.5723	60.8695	2.87033	74.702
16.708	139.05	80.1119	58.9379	2.97494	77.137
16.7228	140.433	82.7859	57.647	3.08538	79.7005
16.7375	141.621	85.4702	56.1511	3.20198	82.2682
16.7523	143.406	88.2378	55.1687	3.32542	84.9123
16.7671	144.979	91.1816	53.797	3.45612	87.7255
16.7818	146.411	94.3134	52.0976	3.59459	90.7189
16.7966	148.788	97.6526	51.1359	3.74163	93.9109
16.8114	150.875	101.214	49.661	3.89788	97.3159
16.8261	153.953	105.016	48.9374	4.06413	100.952
16.8409	156.526	108.969	47.5564	4.2411	104.728
16.8557	160.904	112.812	48.0919	4.43002	108.382
16.8704	164.053	116.877	47.176	4.63183	112.246
16.8852	167.477	121.255	46.2224	4.84774	116.407
16.9	171.844	125.985	45.8587	5.07893	120.906
16.9147	175.64	131.123	44.5173	5.32722	125.796
16.9295	180.67	136.767	43.9033	5.59415	131.173
16.9443	184.877	143.349	41.5282	5.88142	137.468
16.959	189.952	150.654	39.2974	6.19161	144.463
16.9738	194.53	158.563	35.9672	6.52695	152.036
16.9886	199.906	167.142	32.7647	6.89027	160.251
17.0033	207.011	176.461	30.5503	7.28446	169.177
17.0181	213.308	186.626	26.6821	7.71392	178.912
17.0329	220.389	197.728	22.6612	8.18246	189.545
17.0476	228.118	209.885	18.2334	8.69496	201.19
17.0624	237.619	223.223	14.396	9.25668	213.966
17.0772	248.141	237.92	10.2207	9.875	228.045
17.0919	259.099	254.152	4.94687	10.5573	243.595
17.1067	272.937	272.127	0.80913	11.3121	260.815
17.1215	286.703	292.128	-5.42499	12.1513	279.977
17.1362	302.784	314.453	-11.669	13.0872	301.365
17.151	319.615	339.47	-19.8549	14.1353	325.335
17.1658	337.844	367.607	-29.7634	15.3133	352.294
17.1805	358.408	399.446	-41.0374	16.6453	382.801
17.1953	382.455	435.639	-53.1838	18.1584	417.48
17.2101	412.719	477.029	-64.3097	19.8866	457.142
17.2248	448.435	524.671	-76.236	21.8713	502.799
17.2396	493.401	580.092	-86.6904	24.1688	555.923
17.2544	549.49	645.321	-95.8309	26.8476	618.473
17.2691	620.758	723.4	-102.642	30.0019	693.398
17.2839	714.539	818.914	-104.374	33.7691	785.144
17.2987	834.883	939.264	-104.381	38.3999	900.864
17.3134	999.053	1095.71	-96.661	44.3974	1051.32
17.3282	1217.68	1305.62	-87.9469	52.9129	1252.71
17.343	1522.18	1595	-72.8217	66.5828	1528.42
17.3577	1942.91	1999.81	-56.9026	90.9608	1908.85
17.3725	2523.64	2568.26	-44.6232	136.711	2431.55
17.3873	3340.82	3359.11	-18.2866	221.772	3137.34
17.402	4429.38	4438.51	-9.12739	372.415	4066.09
17.4168	5909.11	5863.97	45.1467	620.146	5243.82
17.4316	7758.18	7662.51	95.6667	993.693	6668.82
17.4463	10013.1	9794.8	218.252	1505.32	8289.48
17.4611	12515.4	12126.5	388.837	2137.21	9989.34
17.4759	14975.1	14409.6	565.553	2828.94	11580.6
17.4906	17068.9	16326.5	742.42	3481.97	12844.5
17.5054	18312.8	17575.9	736.907	3984.46	13591.4
17.5202	18467.8	17942.4	525.457	4240.75	13701.6
17.5349	17493.7	17350.4	143.368	4198.95	13151.4
17.5497	15598.3	15886.9	-288.661	3864.55	12022.4
17.5645	13162.4	13789.6	-627.233	3300.38	10489.2
17.5792	10652.8	11393.8	-740.961	2613.22	8780.54
17.594	8289.51	9027.26	-737.749	1920.68	7106.58
17.6088	6334.07	6925.33	-591.265	1315.31	5610.02
17.6236	4747.74	5200.37	-452.633	844.276	4356.1
17.6383	3553.95	3872.25	-318.304	514.473	3357.78
17.6531	2672.09	2900.04	-227.951	305.092	2594.95
17.6679	2021.39	2209.99	-188.593	182.42	2027.57
17.6826	1564.21	1729.24	-165.032	115.221	1614.02
17.6974	1226.89	1394.47	-167.577	79.6642	1314.81
17.7122	988.823	1157.66	-168.839	60.5433	1097.12
17.7269	812.801	984.906	-172.104	49.3918	935.514
17.7417	683.88	854.304	-170.424	42.0593	812.245
17.7565	586.806	751.877	-165.071	36.6621	715.215
17.7712	512.061	668.986	-156.925	32.3849	636.601
17.786	454.533	600.105	-145.572	28.8525	571.253
17.8008	408.08	541.841	-133.761	25.8766	515.965
17.8155	371.498	491.928	-120.43	23.3404	468.588
17.8303	342.07	448.689	-106.619	21.1572	427.532
17.8451	317.986	410.975	-92.989	19.2655	391.71
17.8598	297.084	377.876	-80.7925	17.6158	360.26
17.8746	279.342	348.69	-69.3481	16.1695	332.521
17.8894	263.602	322.796	-59.1937	14.8929	307.903
17.9041	250.591	299.739	-49.1481	13.7614	285.977
17.9189	238.745	279.125	-40.3801	12.7539	266.371
17.9337	227.407	260.639	-33.2318	11.8534	248.785
17.9484	217.253	243.98	-26.7277	11.0443	232.936
17.9632	207.735	228.936	-21.202	10.3154	218.621
17.978	199.927	215.308	-15.3808	9.65638	205.651
17.9927	193.285	202.932	-9.64686	9.05882	193.873
18.0075	186.75	191.649	-4.89889	8.5146	183.134
18.0223	180.742	181.346	-0.60398	8.01791	173.328
18.037	174.935	171.922	3.01325	7.56369	164.359
18.0518	169.708	163.274	6.43436	7.14668	156.127
18.0666	164.626	155.328	9.29797	6.76318	148.564
18.0813	160.802	148.014	12.7887	6.40971	141.604
18.0961	156.916	141.275	15.6404	6.08342	135.192
18.1109	152.909	135.05	17.8592	5.7812	129.269
18.1256	149.034	129.295	19.7385	5.50093	123.795
18.1404	144.536	123.97	20.5657	5.24055	118.729
18.1552	142.008	119.04	22.9685	4.99837	114.041
18.1699	138.912	114.466	24.4463	4.77243	109.693
18.1847	136.592	110.222	26.3694	4.56145	105.661
18.1995	134.928	106.287	28.6417	4.36429	101.922
18.2142	133.368	102.63	30.7376	4.17951	98.4508
18.229	131.528	99.2357	32.2928	4.00621	95.2294
18.2438	129.521	96.0845	33.4368	3.84346	92.2411
18.2585	127.468	93.1627	34.3054	3.69053	89.4722
18.2733	125.496	90.4521	35.0444	3.54645	86.9057
18.2881	123.895	87.9427	35.952	3.41067	84.532
18.3028	122.093	85.6223	36.4705	3.28254	82.3397
18.3176	120.64	83.4824	37.1575	3.16158	80.3208
18.3324	119.526	81.5114	38.0147	3.04709	78.4643
18.3471	118.457	79.7034	38.754	2.93871	76.7647
18.3619	118.223	78.053	40.1701	2.83609	75.2169
18.3767	116.554	76.4763	40.0774	2.66236	73.814
18.3914	116.079	74.8154	41.2634	2.2626	72.5529
18.4062	114.881	73.2525	41.6285	1.82204	71.4305
18.421	113.777	71.8195	41.9575	1.37425	70.4453
18.4357	111.777	70.5201	41.2568	0.92547	69.5946
18.4505	110.239	69.3629	40.8763	0.48396	68.879
18.4653	109.582	68.3924	41.1894	0.09353	68.2989
18.48	108.569	67.8563	40.713	0	67.8563
18.4948	108.254	67.5533	40.7009	0	67.5533
18.5096	108.17	67.3943	40.7756	0	67.3943
18.5243	107.912	67.3842	40.5281	0	67.3842
18.5391	107.879	67.5298	40.3489	0	67.5298
18.5539	107.728	67.8393	39.8892	0	67.8393
18.5687	108.726	68.3226	40.4038	0	68.3226
18.5834	109.388	68.9913	40.3964	0	68.9913
18.5982	110.797	69.8615	40.9353	0	69.8615
18.613	111.739	70.9496	40.7897	0	70.9496
18.6277	113.389	72.2759	41.1127	0	72.2759
18.6425	115.428	73.8635	41.5647	0	73.8635
18.6573	118.367	75.7434	42.6235	0	75.7434
18.672	121.96	77.9491	44.0112	0	77.9491
18.6868	125.281	80.5215	44.7599	0	80.5215
18.7016	129.197	83.5076	45.689	0	83.5076
18.7163	133.283	86.9706	46.3124	0	86.9706
18.7311	137.824	90.9801	46.8439	0	90.9801
18.7459	143.014	95.6199	47.3942	0	95.6199
18.7606	148.922	101.004	47.9177	0	101.004
18.7754	156.244	107.264	48.9797	0	107.264
18.7902	165.128	114.576	50.552	0	114.576
18.8049	176.984	123.165	53.819	0	123.165
18.8197	191.922	133.372	58.5497	0	133.372
18.8345	210.001	145.674	64.327	0	145.674
18.8492	232.27	160.807	71.4634	0	160.807
18.864	258.546	179.896	78.6497	0	179.896
18.8788	293.18	204.723	88.4569	0	204.723
18.8935	335.594	237.905	97.6899	0	237.905
18.9083	390.358	283.177	107.181	0	283.177
18.9231	459.663	345.76	113.902	0	345.76
18.9378	546.551	431.906	114.645	0	431.906
18.9526	659.065	548.774	110.291	0	548.774
18.9674	798.364	703.307	95.0566	0	703.307
18.9821	971.892	901.103	70.7891	0	901.103
18.9969	1183.66	1143.45	40.2082	0	1143.45
19.0117	1427.75	1424.45	3.29931	0	1424.45
19.0264	1696.73	1727.12	-30.39	0	1727.12
19.0412	1968.26	2022.79	-54.5252	0	2022.79
19.056	2209.3	2273.84	-64.5467	0	2273.84
19.0707	2378.94	2443.79	-64.8548	0	2443.79
19.0855	2442.69	2506.6	-63.9092	0	2506.6
19.1003	2387.64	2451.38	-63.7389	0	2451.38
19.1151	2220.02	2285.45	-65.422	0	2285.45
19.1298	1982.16	2034.29	-52.1308	0	2034.29
19.1446	1706.96	1735.51	-28.5514	0	1735.51
19.1593	1434.88	1428.74	6.14298	0	1428.74
19.1741	1186.6	1144.25	42.3528	0	1144.25
19.1889	968.299	899.236	69.063	0	899.236
19.2036	792.807	699.247	93.5596	0	699.247
19.2184	647.089	542.99	104.099	0	542.99
19.2332	532.899	425.134	107.765	0	425.134
19.2479	441.72	338.209	103.511	0	338.209
19.2627	368.283	274.963	93.3197	0	274.963
19.2775	311.853	228.982	82.8709	0	228.982
19.2922	265.125	195.158	69.9672	0	195.158
19.307	228.601	169.648	58.9528	0	169.648
19.3218	199.266	149.836	49.4303	0	149.836
19.3366	174.669	133.965	40.7045	0	133.965
19.3513	155.248	120.905	34.3422	0	120.905
19.3661	137.856	109.908	27.948	0	109.908
19.3809	124.317	100.504	23.8132	0	100.504
19.3956	112.14	92.3663	19.7737	0	92.3663
19.4104	101.399	85.2656	16.1337	0	85.2656
19.4252	92.2094	79.0178	13.1917	0	79.0178
19.4399	84.8657	73.4917	11.3741	0	73.4917
19.4547	78.9363	68.5815	10.3548	0	68.5815
19.4695	73.2018	64.192	9.00982	0	64.192
19.4842	68.0045	60.2535	7.75097	0	60.2535
19.499	63.5915	56.7054	6.88615	0	56.7054
19.5138	59.5034	53.4987	6.00465	0	53.4987
19.5285	55.5756	50.5865	4.98917	0	50.5865
19.5433	52.2326	47.9347	4.29791	0	47.9347
19.5581	48.8847	45.5132	3.37147	0	45.5132
19.5728	46.0082	43.2959	2.71228	0	43.2959
19.5876	43.5586	41.2571	2.30152	0	41.2571
19.6024	41.3955	39.3787	2.01677	0	39.3787
19.6171	39.8106	37.645	2.16564	0	37.645
19.6319	38.273	36.0387	2.23433	0	36.0387
19.6467	36.346	34.5483	1.79771	0	34.5483
19.6614	34.9887	33.1623	1.8264	0	33.1623
19.6762	33.4085	31.8717	1.53681	0	31.8717
19.691	32.1406	30.6659	1.4747	0	30.6659
19.7057	30.2126	29.538	0.67455	0	29.538
19.7205	29.0704	28.4813	0.58915	0	28.4813
19.7353	28.0377	27.49	0.54773	0	27.49
19.75	26.7398	26.5575	0.1823	0	26.5575
19.7648	25.0432	25.6795	-0.63631	0	25.6795
19.7796	23.5617	24.8521	-1.29041	0	24.8521
19.7943	22.8282	24.0702	-1.24205	0	24.0702
19.8091	21.9819	23.3309	-1.34901	0	23.3309
19.8239	21.5738	22.631	-1.05717	0	22.631
19.8386	21.7483	21.9678	-0.21943	0	21.9678
19.8534	21.4612	21.0156	0.44562	0	21.0156
19.8682	21.3406	19.4092	1.93142	0	19.4092
19.883	20.7909	17.7026	3.08828	0	17.7026
19.8977	20.9401	15.9711	4.96896	0	15.9711
19.9125	20.201	14.23	5.97094	0	14.23
19.9273	19.2273	12.5087	6.71863	0	12.5087
19.942	17.9066	10.9819	6.92462	0	10.9819
19.9568	17.3876	10.4386	6.94893	0	10.4386
19.9716	17.1031	10.0948	7.00831	0	10.0948
19.9863	16.7853	9.76771	7.01759	0	9.76771
20.0011	15.9168	9.45641	6.46037	0	9.45641
20.0159	14.8659	9.15955	5.70636	0	9.15955
20.0306	13.7966	8.87643	4.92021	0	8.87643
20.0454	12.551	8.60622	3.94474	0	8.60622
20.0602	11.4717	8.34832	3.12342	0	8.34832
20.0749	10.6902	8.10166	2.58851	0	8.10166
20.0897	10.0004	7.86576	2.13465	0	7.86576
20.1045	8.83397	7.64001	1.19396	0	7.64001
20.1192	7.7276	7.42396	0.30364	0	7.42396
20.134	7.8124	7.21681	0.59559	0	7.21681
20.1488	7.66082	7.0182	0.64262	0	7.0182
20.1635	7.38045	6.8278	0.55265	0	6.8278
20.1783	6.47264	6.64492	-0.17228	0	6.64492
20.1931	6.08426	6.46933	-0.38507	0	6.46933
20.2078	5.93413	6.31627	-0.38214	0	6.31627
20.2226	5.71383	6.18308	-0.46925	0	6.18308
20.2374	5.4734	6.05968	-0.58628	0	6.05968
20.2521	5.14712	5.94461	-0.79749	0	5.94461
20.2669	4.4326	5.87697	-1.44437	0	5.87697
20.2817	3.66434	5.96551	-2.30117	0	5.96551
20.2964	3.08845	6.09245	-3.004	0	6.09245
20.3112	2.72074	6.22148	-3.50074	0	6.22148
20.326	2.194	6.37059	-4.17659	0	6.37059
20.3407	1.59764	6.53566	-4.93802	0	6.53566
20.3555	0.86946	6.6894	-5.81994	0	6.6894
20.3703	0.48337	6.66812	-6.18475	0	6.66812
20.385	-0.38772	6.58279	-6.97051	0	6.58279
20.3998	-1.00112	6.50146	-7.50258	0	6.50146
20.4146	-1.54322	6.42405	-7.96727	0	6.42405
20.4293	-1.59931	6.35043	-7.94974	0	6.35043
20.4441	-1.86058	6.28049	-8.14107	0	6.28049
20.4589	-1.81666	6.21402	-8.03068	0	6.21402
20.4736	-1.39851	6.15097	-7.54948	0	6.15097
20.4884	-1.46463	6.09124	-7.55587	0	6.09124
20.5032	-1.15734	6.03468	-7.19202	0	6.03468
20.5179	-1.57712	5.98123	-7.55835	0	5.98123
20.5327	-0.93847	5.93079	-6.86926	0	5.93079
20.5475	-0.77715	5.8833	-6.66045	0	5.8833
20.5622	-0.41432	5.83863	-6.25295	0	5.83863
20.577	-0.55655	5.79672	-6.35327	0	5.79672
20.5918	-1.27303	5.75752	-7.03055	0	5.75752
20.6065	-1.77061	5.72099	-7.4916	0	5.72099
20.6213	-2.36457	5.68702	-8.05159	0	5.68702
20.6361	-2.37597	5.65557	-8.03154	0	5.65557
20.6508	-2.97096	5.62661	-8.59757	0	5.62661
20.6656	-3.09433	5.60006	-8.69439	0	5.60006
20.6804	-3.36782	5.5759	-8.94372	0	5.5759
20.6952	-3.83393	5.55408	-9.38801	0	5.55408
20.7099	-4.6142	5.53458	-10.1488	0	5.53458
20.7247	-5.77005	5.51733	-11.2874	0	5.51733
20.7395	-6.3522	5.50233	-11.8545	0	5.50233
20.7542	-7.12996	5.48955	-12.6195	0	5.48955
20.769	-6.56305	5.47898	-12.042	0	5.47898
20.7838	-6.6483	5.47057	-12.1189	0	5.47057
20.7985	-6.62085	5.46432	-12.0852	0	5.46432
20.8133	-6.43418	5.46021	-11.8944	0	5.46021
20.8281	-6.41022	5.45823	-11.8684	0	5.45823
20.8428	-5.85542	5.45837	-11.3138	0	5.45837
20.8576	-5.855	5.46062	-11.3156	0	5.46062
20.8724	-5.96605	5.46499	-11.431	0	5.46499
20.8871	-6.45537	5.47146	-11.9268	0	5.47146
20.9019	-6.31864	5.48004	-11.7987	0	5.48004
20.9167	-6.47087	5.49075	-11.9616	0	5.49075
20.9314	-6.38177	5.50355	-11.8853	0	5.50355
20.9462	-6.0832	5.51851	-11.6017	0	5.51851
20.961	-5.94319	5.5356	-11.4788	0	5.5356
20.9757	-6.11702	5.55486	-11.6719	0	5.55486
20.9905	-7.22777	5.57629	-12.8041	0	5.57629
21.0053	-7.34657	5.59992	-12.9465	0	5.59992
21.02	-8.02339	5.62579	-13.6492	0	5.62579
21.0348	-7.23873	5.65388	-12.8926	0	5.65388
21.0496	-7.1908	5.68427	-12.8751	0	5.68427
21.0643	-7.21859	5.71698	-12.9356	0	5.71698
21.0791	-7.72628	5.75206	-13.4783	0	5.75206
21.0939	-7.71707	5.78949	-13.5066	0	5.78949
21.1086	-6.74698	5.82938	-12.5764	0	5.82938
21.1234	-6.26298	5.87176	-12.1347	0	5.87176
21.1382	-5.27389	5.91666	-11.1905	0	5.91666
21.1529	-4.29975	5.96413	-10.2639	0	5.96413
21.1677	-4.07732	6.01427	-10.0916	0	6.01427
21.1825	-3.67488	6.06712	-9.742	0	6.06712
21.1972	-3.94778	6.12269	-10.0705	0	6.12269
21.212	-4.11989	6.18114	-10.301	0	6.18114
21.2268	-4.58537	6.24251	-10.8279	0	6.24251
21.2415	-4.06991	6.30688	-10.3768	0	6.30688
21.2563	-4.39327	6.37428	-10.7675	0	6.37428
21.2711	-4.32463	6.4449	-10.7695	0	6.4449
21.2858	-4.77893	6.51881	-11.2977	0	6.51881
21.3006	-5.89349	6.59607	-12.4896	0	6.59607
21.3154	-7.61613	6.67675	-14.2929	0	6.67675
21.3301	-8.08377	6.76109	-14.8449	0	6.76109
21.3449	-7.06784	6.84914	-13.917	0	6.84914
21.3597	-5.73987	6.94098	-12.6808	0	6.94098
21.3744	-5.21829	7.03687	-12.2552	0	7.03687
21.3892	-4.47783	7.1369	-11.6147	0	7.1369
21.404	-3.96239	7.24121	-11.2036	0	7.24121
21.4187	-3.74359	7.34989	-11.0935	0	7.34989
21.4335	-3.85126	7.46259	-11.3139	0	7.46259
21.4483	-4.73494	7.46955	-12.2045	0	7.46955
21.463	-5.10992	7.40093	-12.5108	0	7.40093
21.4778	-4.09551	7.32062	-11.4161	0	7.32062
21.4926	-2.59426	7.23671	-9.83097	0	7.23671
21.5073	-2.46221	7.15268	-9.61489	0	7.15268
21.5221	-3.08853	7.0778	-10.1663	0	7.0778
21.5369	-3.47014	7.08552	-10.5557	0	7.08552
21.5516	-2.86971	7.25389	-10.1236	0	7.25389
21.5664	-2.74034	7.43419	-10.1745	0	7.43419
21.5812	-2.66264	7.62115	-10.2838	0	7.62115
21.5959	-2.21069	7.81539	-10.0261	0	7.81539
21.6107	-0.81339	8.01715	-8.83054	0	8.01715
21.6255	0.01095	8.22681	-8.21586	0	8.22681
21.6403	0.13536	8.44465	-8.30929	0	8.44465
21.655	0.03403	8.67141	-8.63738	0	8.67141
21.6698	0.01146	8.90742	-8.89596	0	8.90742
21.6846	0.19896	9.15322	-8.95426	0	9.15322
21.6993	1.22425	9.40916	-8.18491	0	9.40916
21.7141	2.34931	9.67617	-7.32686	0	9.67617
21.7289	3.01045	9.9547	-6.94425	0	9.9547
21.7436	3.8072	10.2452	-6.43801	0	10.2452
21.7584	4.10523	10.5488	-6.44361	0	10.5488
21.7732	3.77405	10.8662	-7.09211	0	10.8662
21.7879	3.56378	11.198	-7.63423	0	11.198
21.8027	4.13344	11.545	-7.41159	0	11.545
21.8175	4.54229	11.9087	-7.36639	0	11.9087
21.8322	5.48755	12.2898	-6.80222	0	12.2898
21.847	6.21154	12.6894	-6.47789	0	12.6894
21.8618	6.98389	13.1086	-6.12471	0	13.1086
21.8765	7.30844	13.5492	-6.24073	0	13.5492
21.8913	8.57002	14.0123	-5.44228	0	14.0123
21.9061	10.0624	14.4992	-4.43683	0	14.4992
21.9208	11.0057	15.0123	-4.00664	0	15.0123
21.9356	11.6837	15.5531	-3.86938	0	15.5531
21.9504	13.0282	16.1235	-3.09529	0	16.1235
21.9651	14.2428	16.7255	-2.48269	0	16.7255
21.9799	14.4751	17.3623	-2.88714	0	17.3623
21.9947	15.2811	18.0362	-2.75506	0	18.0362
22.0094	16.0224	18.7501	-2.72771	0	18.7501
22.0242	16.5529	19.5066	-2.95367	0	19.5066
22.039	17.201	20.3104	-3.10944	0	20.3104
22.0537	17.3436	21.1648	-3.82126	0	21.1648
22.0685	18.0491	22.0736	-4.02448	0	22.0736
22.0833	18.3992	23.0428	-4.64357	0	23.0428
22.098	20.0597	24.0772	-4.01745	0	24.0772
22.1128	21.5533	25.1827	-3.62935	0	25.1827
22.1276	23.527	26.3651	-2.83812	0	26.3651
22.1423	25.3899	27.6336	-2.24375	0	27.6336
22.1571	27.588	28.9957	-1.40766	0	28.9957
22.1719	29.6383	30.4608	-0.82247	0	30.4608
22.1866	32.5264	32.0385	0.48798	0	32.0385
22.2014	34.7667	33.7429	1.02386	0	33.7429
22.2162	37.0653	35.5866	1.47873	0	35.5866
22.2309	39.4772	37.5839	1.89331	0	37.5839
22.2457	43.1928	39.7552	3.43761	0	39.7552
22.2605	46.8898	42.1198	4.76998	0	42.1198
22.2752	50.7081	44.81	5.89816	0	44.81
22.29	54.0897	47.9014	6.18832	0	47.9014
22.3048	57.8214	51.3145	6.50695	0	51.3145
22.3195	62.5874	55.0673	7.52008	0	55.0673
22.3343	68.4246	59.198	9.22661	0	59.198
22.3491	74.518	63.7443	10.7737	0	63.7443
22.3638	81.6389	68.7056	12.9333	0	68.7056
22.3786	88.8328	73.9404	14.8924	0	73.9404
22.3934	97.1334	79.8004	17.333	0	79.8004
22.4081	105.413	86.6109	18.802	0	86.6109
22.4229	115.286	94.3739	20.9124	0	94.3739
22.4377	125.911	103.22	22.6911	0	103.22
22.4524	138.419	113.371	25.0473	0	113.371
22.4672	154.197	125.162	29.0342	0	125.162
22.482	173.032	139.028	34.0047	0	139.028
22.4968	195.281	155.445	39.8361	0	155.445
22.5115	221.417	175.453	45.9646	0	175.453
22.5263	253.812	200.663	53.149	0	200.663
22.5411	293.935	233.12	60.8146	0	233.12
22.5558	344.616	275.679	68.9376	0	275.679
22.5706	406.946	332.12	74.8258	0	332.12
22.5854	485.912	407.409	78.5028	0	407.409
22.6001	584.617	507.382	77.2354	0	507.382
22.6149	705.887	638.52	67.3674	0	638.52
22.6297	856.485	807.185	49.3002	0	807.185
22.6444	1033.9	1017.88	16.0137	0	1017.88
22.6592	1243.48	1272.11	-28.6279	0	1272.11
22.674	1477.57	1566.53	-88.9611	0	1566.53
22.6887	1728.97	1892.13	-163.162	0	1892.13
22.7035	1982.84	2230.77	-247.933	0	2230.77
22.7183	2222.34	2554.38	-332.044	0	2554.38
22.733	2423.93	2827.07	-403.142	0	2827.07
22.7478	2566.6	3013.41	-446.816	0	3013.41
22.7626	2627.22	3086.01	-458.797	0	3086.01
22.7773	2593.99	3032.13	-438.142	0	3032.13
22.7921	2465.8	2855.8	-389.995	0	2855.8
22.8069	2265.03	2578.79	-313.756	0	2578.79
22.8216	2014.47	2237.6	-223.131	0	2237.6
22.8364	1747.19	1874.65	-127.46	0	1874.65
22.8512	1487.24	1525.9	-38.6589	0	1525.9
22.8659	1249.85	1215.44	34.4129	0	1215.44
22.8807	1041.57	954.424	87.1432	0	954.424
22.8955	866.202	744.723	121.479	0	744.723
22.9102	720.736	582.011	138.725	0	582.011
22.925	601.382	459.508	141.873	0	459.508
22.9398	506.585	369.071	137.514	0	369.071
22.9545	427.543	302.805	124.737	0	302.805
22.9693	365.013	254.182	110.831	0	254.182
22.9841	313.037	218	95.0366	0	218
22.9988	271.73	190.453	81.2774	0	190.453
23.0136	237.322	168.837	68.4847	0	168.837
23.0284	209.102	151.393	57.7093	0	151.393
23.0432	185.095	136.955	48.1403	0	136.955
23.0579	164.9	124.771	40.1285	0	124.771
23.0727	147.433	114.322	33.1115	0	114.322
23.0875	133.311	105.269	28.0423	0	105.269
23.1022	121.639	97.364	24.2748	0	97.364
23.117	110.683	90.4223	20.2605	0	90.4223
23.1318	101.331	84.2874	17.0438	0	84.2874
23.1465	93.4575	78.8459	14.6117	0	78.8459
23.1613	88.1649	74.0038	14.161	0	74.0038
23.1761	83.6379	69.6745	13.9634	0	69.6745
23.1908	79.6069	65.7941	13.8128	0	65.7941
23.2056	75.0725	62.3063	12.7662	0	62.3063
23.2203	71.0156	59.1653	11.8503	0	59.1653
23.2351	66.5642	56.3271	10.2371	0	56.3271
23.2499	63.2044	53.7585	9.44594	0	53.7585
23.2647	60.5943	51.4292	9.16511	0	51.4292
23.2794	58.5184	49.315	9.20337	0	49.315
23.2942	56.8034	47.3909	9.41251	0	47.3909
23.309	54.7901	45.639	9.15113	0	45.639
23.3237	52.9768	44.0436	8.93312	0	44.0436
23.3385	51.6961	42.588	9.10816	0	42.588
23.3533	50.333	41.2603	9.07269	0	41.2603
23.368	49.1414	40.0493	9.09209	0	40.0493
23.3828	48.5067	38.9457	9.56101	0	38.9457
23.3976	47.5579	37.9393	9.61865	0	37.9393
23.4123	46.0321	37.023	9.00917	0	37.023
23.4271	44.6917	36.1898	8.50185	0	36.1898
23.4419	43.9289	35.4344	8.49457	0	35.4344
23.4566	43.2942	34.7501	8.54409	0	34.7501
23.4714	43.2532	34.1326	9.12056	0	34.1326
23.4862	42.8328	33.5781	9.25468	0	33.5781
23.5009	42.0424	33.082	8.9604	0	33.082
23.5157	41.1856	32.6479	8.53769	0	32.6479
23.5305	40.3941	32.4014	7.9927	0	32.4014
23.5452	39.367	32.2816	7.08547	0	32.2816
23.56	38.7928	32.2359	6.55696	0	32.2359
23.5748	38.5934	32.2551	6.33829	0	32.2551
23.5895	38.6421	32.3334	6.3087	0	32.3334
23.6043	37.9175	32.4549	5.46258	0	32.4549
23.6191	37.6712	32.5045	5.16673	0	32.5045
23.6338	37.3052	32.4434	4.86189	0	32.4434
23.6486	37.3841	32.4207	4.96338	0	32.4207
23.6634	37.2968	32.4359	4.86093	0	32.4359
23.6781	37.2737	32.4885	4.7852	0	32.4885
23.6929	37.0919	32.5779	4.51393	0	32.5779
23.7077	36.9384	32.7038	4.23464	0	32.7038
23.7224	37.2433	32.8661	4.37726	0	32.8661
23.7372	37.6436	33.0647	4.57886	0	33.0647
23.752	38.441	33.2999	5.14113	0	33.2999
23.7667	39.1415	33.5715	5.56998	0	33.5715
23.7815	39.4249	33.8805	5.54438	0	33.8805
23.7963	40.0353	34.2272	5.80803	0	34.2272
23.8111	40.1362	34.6123	5.52384	0	34.6123
23.8258	40.466	35.0364	5.42956	0	35.0364
23.8406	40.1937	35.501	4.69275	0	35.501
23.8554	40.8989	36.007	4.89187	0	36.007
23.8701	41.1306	36.5554	4.5752	0	36.5554
23.8849	42.023	37.1484	4.87454	0	37.1484
23.8997	42.7129	37.7874	4.92553	0	37.7874
23.9144	43.5757	38.4742	5.10149	0	38.4742
23.9292	44.1054	39.2295	4.87585	0.0191	39.2104
23.944	44.4691	40.174	4.29502	0.17463	39.9994
23.9587	45.0626	41.2218	3.84076	0.37856	40.8433
23.9735	45.9927	42.3524	3.64025	0.60754	41.7449
23.9883	47.3266	43.5645	3.76214	0.85762	42.7068
24.003	47.4438	44.8598	2.58394	1.12583	43.734
24.0178	47.992	46.2236	1.76839	1.39422	44.8294
24.0326	49.383	47.523	1.86002	1.52657	45.9964
24.0473	50.0172	48.8223	1.19483	1.58102	47.2413
24.0621	50.8357	50.2068	0.62888	1.63838	48.5684
24.0769	51.528	51.6823	-0.15434	1.69893	49.9834
24.0916	52.416	53.2543	-0.83828	1.76284	51.4915
24.1064	53.5458	54.932	-1.38624	1.83048	53.1015
24.1212	55.3511	56.7222	-1.37117	1.90208	54.8202
24.1359	56.9383	58.6338	-1.69554	1.97796	56.6559
24.1507	57.9134	60.6751	-2.76168	2.05843	58.6166
24.1655	58.4252	62.8595	-4.43421	2.14395	60.7155
24.1802	58.9995	65.1977	-6.19826	2.23491	62.9628
24.195	60.7091	67.7014	-6.99232	2.33172	65.3697
24.2098	62.9557	70.389	-7.43332	2.43502	67.954
24.2245	65.4138	73.2756	-7.86185	2.54533	70.7303
24.2393	67.7789	76.38	-8.60113	2.6633	73.7167
24.2541	70.1153	79.721	-9.60577	2.78957	76.9315
24.2688	72.1597	83.3272	-11.1675	2.92513	80.4021
24.2836	75.1917	87.2235	-12.0317	3.0708	84.1527
24.2984	78.1288	91.4405	-13.3117	3.22761	88.2129
24.3131	81.522	96.0121	-14.4901	3.39668	92.6154
24.3279	84.9716	100.983	-16.0118	3.57951	97.4039
24.3427	88.6231	106.397	-17.7741	3.77749	102.62
24.3574	92.9043	112.303	-19.3983	3.9922	108.31
24.3722	97.2753	118.769	-21.4935	4.22588	114.543
24.387	101.879	125.864	-23.9841	4.48066	121.383
24.4017	107.587	133.67	-26.0836	4.75917	128.911
24.4165	113.926	142.28	-28.3541	5.06421	137.216
24.4313	121.171	151.821	-30.6504	5.39972	146.421
24.446	129.024	162.424	-33.4001	5.76966	156.655
24.4608	138.333	174.255	-35.9222	6.17887	168.076
24.4756	148.122	187.504	-39.3819	6.63278	180.871
24.4903	159.254	202.441	-43.1869	7.13885	195.302
24.5051	172.961	219.378	-46.4174	7.70496	211.673
24.5199	189.069	238.743	-49.6747	8.34095	230.402
24.5346	208.483	261.117	-52.6341	9.05827	252.059
24.5494	231.2	287.393	-56.1925	9.87249	277.52
24.5642	259.743	318.839	-59.0962	10.8011	308.038
24.5789	294.705	357.347	-62.6418	11.8658	345.481
24.5937	339.162	405.812	-66.6501	13.0961	392.716
24.6085	395.39	468.306	-72.9154	14.5277	453.778
24.6232	470.394	550.532	-80.1386	16.2094	534.323
24.638	566.801	659.895	-93.0943	18.2119	641.683
24.6528	698.192	805.539	-107.347	20.6578	784.881
24.6675	873.089	997.675	-124.586	23.7894	973.886
24.6823	1108.44	1246.89	-138.455	28.1514	1218.74
24.6971	1417.42	1562.55	-145.133	34.9702	1527.58
24.7118	1825.54	1951.98	-126.441	46.8883	1905.1
24.7266	2331.95	2417.07	-85.1186	69.0226	2348.05
24.7414	2952.69	2952.21	0.48227	110.164	2842.04
24.7562	3666.26	3544.06	122.199	183.556	3360.51
24.7709	4416.58	4170.97	245.611	305.759	3865.21
24.7857	5158.36	4809.32	349.048	493.061	4316.25
24.8005	5802.03	5436.96	365.069	754.736	4682.22
24.8152	6307.19	6034.19	272.991	1085.78	4948.41
24.83	6660.96	6577.13	83.8246	1459.22	5117.91
24.8448	6898.39	7037.12	-138.732	1826.37	5210.75
24.8595	7073.61	7381.76	-308.151	2126.37	5255.39
24.8743	7227.08	7577.56	-350.486	2303.78	5273.78
24.8891	7355.02	7590.22	-235.202	2322.61	5267.61
24.9038	7395.14	7394.14	0.99814	2177.1	5217.04
24.9186	7266.69	6985.71	280.984	1893.94	5091.77
24.9334	6885.19	6392.97	492.219	1527.38	4865.59
24.9481	6257.48	5669.5	587.988	1143.01	4526.49
24.9629	5415.85	4881.86	533.991	796.698	4085.16
24.9777	4490.13	4092.44	397.683	519.955	3572.49
24.9924	3586.82	3354.69	232.136	321.216	3033.47
25.0072	2772.67	2703.77	68.9	191.608	2512.16
25.022	2114.13	2155.15	-41.018	114.131	2041.02
25.0367	1592.06	1707.5	-115.449	70.9377	1636.57
25.0515	1203.19	1351.85	-148.666	47.9181	1303.93
25.0663	914.813	1075.42	-160.606	35.6346	1039.78
25.081	707.916	864.121	-156.204	28.6413	835.479
25.0958	555.146	704.99	-149.844	24.1847	680.806
25.1106	447.635	586.08	-138.445	20.987	565.093
25.1253	367.857	497.223	-129.366	18.491	478.732
25.1401	309.452	430.064	-120.612	16.4454	413.619
25.1549	265.465	378.38	-112.915	14.7287	363.652
25.1696	231.699	337.601	-105.901	13.2684	324.332
25.1844	204.53	304.445	-99.9149	12.0152	292.43
25.1992	183.178	276.833	-93.6549	10.9302	265.903
25.2139	166.888	253.437	-86.5488	9.98523	243.452
25.2287	152.798	233.291	-80.4926	9.15734	224.133
25.2435	141.312	215.759	-74.4474	8.42845	207.331
25.2582	130.939	200.377	-69.4376	7.78278	192.594
25.273	123.112	186.936	-63.8241	7.20854	179.728
25.2878	116.634	175.17	-58.5356	6.69576	168.474
25.3025	110.836	164.718	-53.8817	6.23539	158.483
25.3173	105.517	155.417	-49.8996	5.82081	149.596
25.3321	100.556	147.122	-46.5661	5.44617	141.676
25.3468	96.3684	139.72	-43.3516	5.10672	134.613
25.3616	92.8932	133.1	-40.2066	4.79779	128.302
25.3764	89.3208	127.182	-37.8617	4.51602	122.666
25.3911	86.6812	121.897	-35.2154	4.25833	117.638
25.4059	84.8439	117.185	-32.3409	4.02221	113.163
25.4207	83.8744	112.99	-29.1154	3.80502	109.185
25.4354	82.6287	109.272	-26.6433	3.60494	105.667
25.4502	82.025	105.998	-23.9725	3.42034	102.577
25.465	81.0897	103.132	-22.0423	3.24944	99.8826
25.4797	80.5666	100.653	-20.0868	3.09102	97.5624
25.4945	79.6639	98.5422	-18.8783	2.9439	95.5983
25.5093	79.5001	96.7842	-17.2841	2.80713	93.9771
25.524	80.1737	95.3663	-15.1925	2.67957	92.6867
25.5388	81.7971	94.2829	-12.4859	2.5605	91.7224
25.5536	83.0293	93.5314	-10.5021	2.4492	91.0821
25.5683	84.4403	93.1128	-8.67254	2.34505	90.7678
25.5831	85.8767	93.034	-7.15731	2.24738	90.7866
25.5979	88.1297	93.3033	-5.17368	2.15568	91.1477
25.6126	90.8708	93.9349	-3.06417	2.06952	91.8654
25.6274	93.6994	94.9494	-1.25004	1.98839	92.961
25.6422	96.6445	96.3724	0.27216	1.91192	94.4605
25.657	100.035	98.2366	1.79796	1.83977	96.3968
25.6717	103.553	100.581	2.97171	1.77167	98.8095
25.6865	108.521	103.46	5.06117	1.70726	101.753
25.7013	114.294	106.933	7.3607	1.64628	105.287
25.716	121.844	111.078	10.7653	1.5885	109.49
25.7308	129.886	115.981	13.905	1.52763	114.453
25.7456	139.685	121.656	18.0296	1.35169	120.304
25.7603	151.343	128.315	23.028	1.11912	127.196
25.7751	165.581	136.207	29.3744	0.87484	135.332
25.7899	181.854	145.642	36.2118	0.62508	145.017
25.8046	201.468	157.047	44.4208	0.37358	156.673
25.8194	224.364	171.078	53.2853	0.13256	170.946
25.8342	251.963	188.804	63.1591	0.00024	188.803
25.8489	286.31	211.762	74.5484	0	211.762
25.8637	328.703	242.025	86.6782	0	242.025
25.8785	380.375	282.752	97.6233	0	282.752
25.8932	442.973	338.243	104.73	0	338.243
25.908	520.688	414.107	106.582	0	414.107
25.9228	616.66	516.751	99.9095	0	516.751
25.9375	737.102	653.094	84.0077	0	653.094
25.9523	883.965	829.373	54.592	0	829.373
25.9671	1063.72	1050.14	13.5716	0	1050.14
25.9818	1275.15	1315.53	-40.3821	0	1315.53
25.9966	1517.21	1618.81	-101.6	0	1618.81
26.0114	1782.1	1944.37	-162.275	0	1944.37
26.0261	2059.19	2265.18	-205.988	0	2265.18
26.0409	2315.67	2546.13	-230.465	0	2546.13
26.0557	2518.16	2750.83	-232.667	0	2750.83
26.0704	2629.29	2850.54	-221.248	0	2850.54
26.0852	2628.35	2829.64	-201.286	0	2829.64
26.1	2516.77	2689.86	-173.094	0	2689.86
26.1147	2309.3	2451.01	-141.708	0	2451.01
26.1295	2043.47	2146.52	-103.051	0	2146.52
26.1443	1754.84	1815.55	-60.7094	0	1815.55
26.159	1475.25	1492.3	-17.0452	0	1492.3
26.1738	1223.37	1199.38	23.9882	0	1199.38
26.1886	1009.65	948.953	60.695	0	948.953
26.2034	830.273	744.346	85.9266	0	744.346
26.2181	684.108	583.571	100.537	0	583.571
26.2329	566.173	460.653	105.52	0	460.653
26.2477	471.614	368.828	102.786	0	368.828
26.2624	395.655	301.144	94.5108	0	301.144
26.2772	334.583	251.416	83.1667	0	251.416
26.2919	285.792	214.507	71.2857	0	214.507
26.3067	245.787	186.598	59.1887	0	186.598
26.3215	214.25	164.937	49.3125	0	164.937
26.3362	188.31	147.602	40.708	0	147.602
26.351	167.074	133.351	33.7225	0	133.351
26.3658	148.772	121.365	27.4062	0	121.365
26.3805	133.364	111.144	22.2201	0	111.144
26.3953	119.929	102.295	17.634	0	102.295
26.4101	108.929	94.5564	14.373	0	94.5564
26.4249	99.103	87.7399	11.3631	0	87.7399
26.4396	90.9409	81.7038	9.23709	0	81.7038
26.4544	83.5419	76.3221	7.21982	0	76.3221
26.4692	77.2047	71.4746	5.73013	0	71.4746
26.4839	72.1702	67.0785	5.09171	0	67.0785
26.4987	67.6438	63.1045	4.53926	0	63.1045
26.5135	63.7383	59.5019	4.23636	0	59.5019
26.5282	59.4627	56.2261	3.23667	0	56.2261
26.543	55.7632	53.24	2.52327	0	53.24
26.5578	52.8283	50.5305	2.29775	0	50.5305
26.5725	50.0997	48.0693	2.03048	0	48.0693
26.5873	47.7234	45.816	1.90737	0	45.816
26.6021	45.8557	43.7487	2.107	0	43.7487
26.6168	43.2703	41.845	1.4253	0	41.845
26.6316	40.1144	40.0878	0.02654	0	40.0878
26.6464	37.907	38.4467	-0.53971	0	38.4467
26.6611	36.963	36.9381	0.02489	0	36.9381
26.6759	35.5903	35.5629	0.02738	0	35.5629
26.6907	35.4213	34.2966	1.12479	0	34.2966
26.7054	34.9885	33.1395	1.84903	0	33.1395
26.7202	33.9287	32.095	1.83367	0	32.095
26.735	32.4094	31.1322	1.27715	0	31.1322
26.7497	30.9811	30.1917	0.78939	0	30.1917
26.7645	29.7507	29.2615	0.48915	0	29.2615
26.7793	28.3759	28.3907	-0.0148	0	28.3907
26.794	27.6803	27.5676	0.11271	0	27.5676
26.8088	27.2716	26.7555	0.51607	0	26.7555
26.8236	27.3682	25.9827	1.38542	0	25.9827
26.8383	26.5861	25.2518	1.33427	0	25.2518
26.8531	25.3652	24.5605	0.80473	0	24.5605
26.8679	24.7036	23.9062	0.79735	0	23.9062
26.8826	24.7361	23.2857	1.45044	0	23.2857
26.8974	24.5703	22.697	1.87326	0	22.697
26.9122	24.2611	22.1381	2.12298	0	22.1381
26.9269	23.7894	21.6076	2.18189	0	21.6076
26.9417	22.8543	21.1028	1.7515	0	21.1028
26.9565	22.5612	20.6226	1.93857	0	20.6226
26.9713	22.6843	20.1655	2.51879	0	20.1655
26.986	22.5582	19.7305	2.82774	0	19.7305
27.0008	22.4601	19.3157	3.14443	0	19.3157
27.0156	21.7662	18.9202	2.84603	0	18.9202
27.0303	21.2606	18.5433	2.7173	0	18.5433
27.0451	20.8422	18.1835	2.65878	0	18.1835
27.0599	20.3983	17.84	2.55835	0	17.84
27.0746	20.4239	17.5121	2.91178	0	17.5121
27.0894	20.6879	17.1991	3.48878	0	17.1991
27.1042	21.1955	16.9001	4.29543	0	16.9001
27.1189	20.3982	16.6143	3.78384	0	16.6143
27.1337	19.5528	16.3413	3.21145	0	16.3413
27.1485	19.3464	16.0807	3.2657	0	16.0807
27.1632	19.4448	15.8315	3.61331	0	15.8315
27.178	19.7231	15.5934	4.12964	0	15.5934
27.1928	19.7491	15.3662	4.38289	0	15.3662
27.2075	19.7111	15.1489	4.56215	0	15.1489
27.2223	19.6845	14.9414	4.7431	0	14.9414
27.2371	19.7581	14.7432	5.01496	0	14.7432
27.2518	18.6408	14.4214	4.21948	0	14.4214
27.2666	18.2097	13.9719	4.23775	0	13.9719
27.2814	18.4854	13.4981	4.98725	0	13.4981
27.2961	18.6533	13.0139	5.63938	0	13.0139
27.3109	19.017	12.5247	6.49227	0	12.5247
27.3257	18.6715	12.0421	6.62938	0	12.0421
27.3404	18.5436	11.6576	6.88596	0	11.6576
27.3552	19.0342	11.5307	7.50351	0	11.5307
27.37	19.2286	11.3864	7.84215	0	11.3864
27.3847	19.2574	11.0433	8.21416	0	11.0433
27.3995	19.5011	10.6468	8.85436	0	10.6468
27.4143	20.0229	10.2329	9.78996	0	10.2329
27.429	19.967	9.8083	10.1587	0	9.8083
27.4438	19.6695	9.38013	10.2894	0	9.38013
27.4586	19.2514	8.9798	10.2716	0	8.9798
27.4733	18.9887	8.8283	10.1604	0	8.8283
27.4881	19.0367	8.79441	10.2423	0	8.79441
27.5029	19.2135	8.76555	10.4479	0	8.76555
27.5176	19.1984	8.74168	10.4567	0	8.74168
27.5324	18.4328	8.72276	9.71003	0	8.72276
27.5472	17.6173	8.70872	8.90856	0	8.70872
27.5619	18.0208	8.69955	9.32127	0	8.69955
27.5767	18.9106	8.69522	10.2153	0	8.69522
27.5915	18.8295	8.69572	10.1338	0	8.69572
27.6062	18.4246	8.70103	9.72359	0	8.70103
27.621	18.9558	8.7112	10.2446	0	8.7112
27.6358	19.4561	8.72618	10.73	0	8.72618
27.6505	19.2043	8.74604	10.4583	0	8.74604
27.6653	18.9266	8.77082	10.1557	0	8.77082
27.6801	18.9778	8.80053	10.1773	0	8.80053
27.6948	19.0019	8.83522	10.1667	0	8.83522
27.7096	18.9505	8.87498	10.0755	0	8.87498
27.7244	18.1816	8.91988	9.26175	0	8.91988
27.7391	18.2239	8.96995	9.25397	0	8.96995
27.7539	18.1116	9.02535	9.08624	0	9.02535
27.7687	17.7937	9.08615	8.70755	0	9.08615
27.7834	17.5779	9.15249	8.42538	0	9.15249
27.7982	17.7009	9.23397	8.46698	0	9.23397
27.813	18.1405	9.34479	8.79575	0	9.34479
27.8278	18.4446	9.46837	8.97622	0	9.46837
27.8425	18.7878	9.60228	9.18555	0	9.60228
27.8573	18.6679	9.74585	8.92206	0	9.74585
27.8721	18.3556	9.89824	8.45738	0	9.89824
27.8868	17.9451	10.0524	7.89273	0	10.0524
27.9016	18.157	10.1786	7.97834	0	10.1786
27.9164	18.2384	10.3053	7.93309	0	10.3053
27.9311	19.2451	10.4395	8.80566	0	10.4395
27.9459	19.6127	10.5815	9.03126	0	10.5815
27.9607	19.684	10.7314	8.95256	0	10.7314
27.9754	18.6899	10.8899	7.8	0	10.8899
27.9902	18.7513	11.06	7.69124	0	11.06
28.005	19.2081	11.3111	7.897	0	11.3111
28.0197	19.1575	11.6183	7.53926	0	11.6183
28.0345	19.2701	11.9527	7.31734	0	11.9527
28.0493	19.645	12.3104	7.33455	0	12.3104
28.064	20.335	12.6892	7.6458	0	12.6892
28.0788	20.2684	13.0822	7.18628	0	13.0822
28.0936	20.8447	13.4258	7.41889	0	13.4258
28.1083	21.0666	13.6913	7.37534	0	13.6913
28.1231	20.4041	13.9703	6.43373	0	13.9703
28.1379	20.012	14.2642	5.74787	0	14.2642
28.1526	20.2813	14.5735	5.70786	0	14.5735
28.1674	21.0929	14.8991	6.19381	0	14.8991
28.1822	21.8366	15.2419	6.59472	0	15.2419
28.1969	22.6202	15.6033	7.01684	0	15.6033
28.2117	23.4215	15.9844	7.43709	0	15.9844
28.2265	24.0891	16.3863	7.7028	0	16.3863
28.2412	24.5637	16.8102	7.75343	0	16.8102
28.256	25.2725	17.2583	8.01429	0	17.2583
28.2708	25.9303	17.7317	8.19854	0	17.7317
28.2855	26.0731	18.2321	7.84099	0	18.2321
28.3003	26.6175	18.7622	7.85531	2e-05	18.7621
28.3151	27.2416	19.346	7.89565	0.02232	19.3237
28.3298	27.5049	19.9995	7.50538	0.08042	19.9191
28.3446	27.6067	20.7007	6.90595	0.15011	20.5506
28.3594	28.8697	21.4502	7.41948	0.22811	21.2221
28.3741	30.2558	22.2499	8.00597	0.31346	21.9364
28.3889	31.7763	23.1012	8.67512	0.40399	22.6972
28.4037	32.1601	23.9927	8.16738	0.48486	23.5079
28.4184	32.7049	24.8816	7.82327	0.50747	24.3742
28.4332	33.4183	25.8264	7.59194	0.52562	25.3008
28.448	34.6649	26.8375	7.8274	0.54474	26.2927
28.4627	36.0835	27.9226	8.16089	0.56494	27.3576
28.4775	37.093	29.0885	8.00456	0.58628	28.5022
28.4923	38.8058	30.3434	8.46239	0.60885	29.7346
28.507	40.3141	31.696	8.61808	0.63274	31.0633
28.5218	41.5177	33.159	8.35866	0.65808	32.5009
28.5366	43.1155	34.7009	8.41468	0.68496	34.0159
28.5513	44.4814	36.2373	8.24406	0.71354	35.5238
28.5661	46.8887	37.8875	9.00121	0.7439	37.1436
28.5809	49.1798	39.6938	9.486	0.77628	38.9175
28.5956	51.9924	41.6826	10.3098	0.81082	40.8718
28.6104	54.9494	43.8852	11.0641	0.84767	43.0376
28.6252	58.9494	46.3677	12.5817	0.88713	45.4806
28.6399	63.2386	49.3323	13.9063	0.92941	48.4029
28.6547	67.997	52.6996	15.2974	0.97477	51.7248
28.6695	72.3098	56.4693	15.8405	1.02351	55.4458
28.6842	78.0042	60.733	17.2713	1.07603	59.6569
28.699	84.0318	65.6097	18.4221	1.13268	64.477
28.7138	92.2415	71.2768	20.9648	1.19393	70.0828
28.7285	100.84	77.992	22.8483	1.26022	76.7317
28.7433	111.225	86.1547	25.0701	1.33224	84.8224
28.7581	124.064	96.3406	27.7234	1.41065	94.9299
28.7728	140.049	109.336	30.713	1.4961	107.84
28.7876	158.235	126.255	31.9797	1.58963	124.666
28.8024	180.456	148.494	31.9625	1.69218	146.802
28.8172	207.72	177.656	30.0641	1.80497	175.851
28.8319	242.295	215.486	26.8088	1.92931	213.557
28.8467	284.266	263.742	20.5238	2.06703	261.675
28.8615	334.988	323.726	11.2625	2.22001	321.506
28.8762	396.569	395.933	0.63584	2.39057	393.543
28.891	470.831	479.392	-8.5616	2.58138	476.811
28.9058	555.095	571.419	-16.324	2.79605	568.623
28.9205	647.309	666.689	-19.3798	3.03857	663.65
28.9353	740.666	757.692	-17.0259	3.31393	754.378
28.9501	828.901	835.889	-6.98857	3.62809	832.261
28.9648	899.094	893.921	5.17349	3.98918	889.931
28.9796	943.069	927.219	15.8499	4.40673	922.812
28.9944	956.433	935.501	20.9321	4.89298	930.608
29.0091	942.677	923.242	19.4347	5.46571	917.776
29.0239	912.404	899.229	13.1744	6.15045	893.079
29.0387	880.171	874.823	5.34815	6.99269	867.83
29.0534	857.985	861.289	-3.304	8.08553	853.204
29.0682	859.626	867.374	-7.74758	9.64394	857.73
29.083	889.489	898.081	-8.59227	12.1443	885.937
29.0977	951.072	954.742	-3.66929	16.582	938.16
29.1125	1042.04	1036.06	5.97763	24.8339	1011.23
29.1273	1158.18	1140	18.1756	40.056	1099.95
29.142	1292.39	1265.31	27.08	66.7875	1198.52
29.1568	1440.22	1412.48	27.7419	110.457	1302.02
29.1716	1595.79	1583.32	12.4782	176.129	1407.19
29.1863	1757.5	1777.73	-20.2322	266.109	1511.62
29.2011	1922.67	1990.39	-67.7149	377.451	1612.93
29.2159	2087.68	2206.95	-119.265	499.967	1706.98
29.2306	2240.73	2403.89	-163.169	617.013	1786.88
29.2454	2365.23	2551.79	-186.563	708.698	1843.09
29.2602	2439.86	2623.12	-183.262	757.703	1865.42
29.2749	2446.43	2599.4	-152.965	753.931	1845.47
29.2897	2376.11	2476.48	-100.367	697.327	1779.16
29.3045	2233	2267.2	-34.1979	598.519	1668.68
29.3192	2029.29	1998.92	30.3737	476.451	1522.47
29.334	1785.99	1704.58	81.4051	352.138	1352.44
29.3488	1523.92	1414.26	109.659	242.522	1171.74
29.3636	1266.88	1149.02	117.864	156.633	992.385
29.3783	1030.19	920.447	109.748	96.0527	824.394
29.3931	825.011	731.772	93.2396	57.2094	674.562
29.4078	653.005	580.811	72.1948	34.2766	546.534
29.4226	516.909	462.599	54.3097	21.6122	440.987
29.4374	409.708	371.423	38.2852	14.8749	356.548
29.4521	327.907	301.712	26.1943	11.2419	290.47
29.4669	265.213	248.827	16.3863	9.13535	239.692
29.4817	217.751	208.867	8.88366	7.76274	201.104
29.4964	180.766	178.588	2.17853	6.75931	171.828
29.5112	152.847	155.485	-2.63838	5.96733	149.518
29.526	131.028	137.616	-6.58785	5.31515	132.3
29.5407	114.073	123.524	-9.45022	4.76654	118.757
29.5555	99.9173	112.142	-12.2251	4.29854	107.844
29.5703	89.206	102.752	-13.5463	3.89601	98.8563
29.5851	80.3796	94.8504	-14.4708	3.54727	91.3031
29.5998	72.9335	88.0971	-15.1636	3.24336	84.8537
29.6146	67.2612	82.2459	-14.9847	2.9766	79.2694
29.6294	61.8196	77.1345	-15.3148	2.74136	74.3931
29.6441	57.2761	72.6561	-15.38	2.54858	70.1075
29.6589	53.0003	68.7367	-15.7364	2.4103	66.3264
29.6737	49.7127	65.2775	-15.5648	2.30181	62.9757
29.6884	47.0325	62.22	-15.1875	2.21745	60.0026
29.7032	44.6244	59.5183	-14.8939	2.15428	57.364
29.718	42.5953	57.1269	-14.5316	2.10862	55.0182
29.7327	41.1507	55.0032	-13.8525	2.06799	52.9352
29.7475	39.3941	53.0771	-13.683	1.98874	51.0883
29.7623	36.5269	51.3686	-14.8417	1.91238	49.4562
29.777	34.3757	49.8623	-15.4866	1.84454	48.0177
29.7918	33.3435	48.5426	-15.1991	1.7845	46.7581
29.8066	31.9887	47.3954	-15.4067	1.73158	45.6638
29.8213	30.5704	46.4095	-15.8391	1.68524	44.7243
29.8361	29.4074	45.574	-16.1667	1.64492	43.9291
29.8509	28.2671	44.8817	-16.6147	1.61028	43.2714
29.8656	26.7342	44.3265	-17.5923	1.58096	42.7456
29.8804	26.7589	43.903	-17.1441	1.55668	42.3463
29.8952	27.1769	43.6083	-16.4314	1.53722	42.0711
29.9099	26.918	43.4404	-16.5224	1.52241	41.918
29.9247	27.2687	43.3988	-16.1302	1.51214	41.8867
29.9395	27.4389	43.4843	-16.0453	1.50631	41.9779
29.9542	27.8408	43.6989	-15.8581	1.50491	42.194
29.969	27.9451	44.0463	-16.1013	1.50794	42.5384
29.9838	28.1864	44.5314	-16.345	1.51544	43.016
29.9985	27.9082	45.1617	-17.2535	1.52752	43.6342
30.0133	28.7221	45.9458	-17.2237	1.54432	44.4015
30.0281	30.6752	46.8948	-16.2195	1.56606	45.3287
30.0428	32.3369	48.0229	-15.686	1.59298	46.4299
30.0576	33.5087	49.3464	-15.8377	1.62538	47.721
30.0724	34.5202	50.8858	-16.3656	1.66364	49.2222
30.0871	36.4329	52.6656	-16.2327	1.70818	50.9574
30.1019	38.2417	54.7207	-16.479	1.75962	52.9611
30.1167	39.438	57.0925	-17.6545	1.81852	55.274
30.1315	41.6077	59.8125	-18.2048	1.85945	57.9531
30.1462	44.1172	62.9561	-18.8389	1.88002	61.0761
30.161	46.5813	66.6671	-20.0857	1.90394	64.7631
30.1758	50.4768	71.1182	-20.6413	1.93581	69.1824
30.1905	56.2367	76.558	-20.3213	1.97841	74.5796
30.2053	62.5564	83.3583	-20.8019	2.03647	81.3218
30.2201	69.4914	92.0404	-22.549	2.13152	89.9089
30.2348	77.8098	103.317	-25.5074	2.30293	101.014
30.2496	89.2893	117.982	-28.6926	2.50055	115.481
30.2644	103.857	137.07	-33.2126	2.72479	134.345
30.2791	121.863	161.689	-39.8267	2.98049	158.709
30.2939	144.805	192.933	-48.1284	3.27373	189.659
30.3087	176.017	231.661	-55.6442	3.61203	228.049
30.3234	216.972	278.367	-61.3952	4.00575	274.361
30.3382	270.736	332.736	-62	4.46825	328.268
30.353	337.868	393.32	-55.4526	5.01913	388.301
30.3677	419.86	457.255	-37.395	5.69122	451.564
30.3825	512.664	520.54	-7.87599	6.5527	513.987
30.3973	609.471	578.496	30.9753	7.75303	570.743
30.412	702.423	627.239	75.1835	9.62733	617.612
30.4268	781.062	665.251	115.811	12.8923	652.358
30.4416	837.663	694.401	143.262	18.9274	675.474
30.4563	869.921	720.885	149.037	30.1012	690.783
30.4711	886.786	755.161	131.625	49.9309	705.23
30.4859	900.92	810.726	90.1939	82.8836	727.842
30.5006	928.448	901.132	27.3155	133.342	767.79
[truncated: 934 more rows]

## Sheet: Figigure 2e
0.95Li Charge		0.95Li Discharge		1.05Li Charge		1.05Li discharge
Voltage/V	SpeCap/mAh/g	Voltage/V	SpeCap/mAh/g	SpeCap/mAh/g	Voltage/V	SpeCap/mAh/g	Voltage/V
3.1117	0	4.3688	0	0	3.1541	0	4.3731
3.1656	0.1	4.3186	0	0	3.2276	0.1	4.3229
3.229	0.4	4.295	0	0	3.2879	0.4	4.3083
3.3146	0.7	4.2856	0	0	3.3397	0.8	4.3004
3.3687	1.1	4.2786	0	0	3.4031	1.1	4.2939
3.4208	1.4	4.2728	0	0	3.4536	1.4	4.2885
3.471	1.7	4.2677	0	0	3.5184	1.8	4.2835
3.5228	2.1	4.2634	0.1	0	3.5697	2.1	4.2787
3.5738	2.4	4.2591	0.1	0.1	3.6237	2.4	4.2736
3.6238	2.7	4.2555	0.5	0.1	3.6758	2.8	4.2691
3.6682	3.1	4.2518	0.8	0.4	3.7258	3.1	4.2653
3.6837	3.4	4.2484	1.1	0.7	3.7317	3.4	4.2611
3.6906	3.7	4.2453	1.5	1	3.7337	3.8	4.257
3.6954	4.1	4.2422	1.8	1.4	3.7342	4.1	4.2535
3.6985	4.4	4.2392	2.1	1.7	3.7347	4.4	4.2496
3.7004	4.7	4.2364	2.5	2.1	3.7337	4.8	4.2459
3.7029	5.1	4.2336	2.8	2.4	3.7331	5.1	4.2428
3.704	5.4	4.2312	3.1	2.7	3.7322	5.4	4.2394
3.7054	5.7	4.2282	3.5	3.1	3.7314	5.8	4.2361
3.7068	6.1	4.226	3.8	3.4	3.7306	6.1	4.2332
3.7077	6.4	4.2237	4.1	3.7	3.7298	6.4	4.2301
3.7086	6.7	4.2212	4.5	4.1	3.7289	6.8	4.2271
3.71	7.1	4.2194	4.8	4.4	3.7286	7.1	4.2246
3.7116	7.4	4.2172	5.1	4.7	3.7288	7.4	4.2217
3.7123	7.7	4.215	5.5	5.1	3.7297	7.8	4.2189
3.7133	8.1	4.2132	5.8	5.4	3.7305	8.1	4.2164
3.714	8.4	4.2112	6.1	5.7	3.7322	8.4	4.2141
3.7143	8.7	4.209	6.5	6.1	3.7334	8.8	4.2115
3.7145	9.1	4.2071	6.8	6.4	3.7354	9.1	4.2093
3.7147	9.4	4.2051	7.1	6.7	3.7373	9.4	4.207
3.7143	9.7	4.2036	7.5	7.1	3.7391	9.8	4.2048
3.7136	10.1	4.202	7.8	7.4	3.7402	10.1	4.2026
3.7128	10.4	4.2001	8.1	7.7	3.7404	10.5	4.2006
3.7122	10.7	4.1984	8.5	8.1	3.7402	10.8	4.1988
3.7116	11.1	4.1972	8.8	8.4	3.7404	11.1	4.1967
3.7119	11.4	4.1957	9.1	8.7	3.7405	11.5	4.1947
3.7117	11.8	4.1944	9.5	9.1	3.7413	11.8	4.1933
3.7116	12.1	4.193	9.8	9.4	3.7419	12.1	4.1918
3.7114	12.4	4.1916	10.1	9.7	3.7419	12.5	4.1901
3.7119	12.8	4.1904	10.5	10.1	3.7421	12.8	4.1887
3.7125	13.1	4.189	10.8	10.4	3.7429	13.1	4.1874
3.7134	13.4	4.1879	11.2	10.7	3.7432	13.5	4.1859
3.7142	13.8	4.1868	11.5	11.1	3.7438	13.8	4.1848
3.7148	14.1	4.1856	11.8	11.4	3.7436	14.1	4.1831
3.7161	14.4	4.1845	12.2	11.7	3.7446	14.5	4.1822
3.7168	14.8	4.1834	12.5	12.1	3.7449	14.8	4.1809
3.7168	15.1	4.1822	12.8	12.4	3.7443	15.1	4.1802
3.7176	15.4	4.1814	13.2	12.7	3.7452	15.5	4.1791
3.7179	15.8	4.1802	13.5	13.1	3.7452	15.8	4.1781
3.7184	16.1	4.1794	13.8	13.4	3.7455	16.1	4.1772
3.7192	16.4	4.1786	14.2	13.7	3.7458	16.5	4.1763
3.7196	16.8	4.1777	14.5	14.1	3.7461	16.8	4.1752
3.7198	17.1	4.1766	14.8	14.4	3.7464	17.1	4.1744
3.7195	17.4	4.1758	15.2	14.7	3.746	17.5	4.1736
3.7201	17.8	4.1747	15.5	15.1	3.7464	17.8	4.1732
3.7205	18.1	4.1741	15.8	15.4	3.7461	18.1	4.1724
3.721	18.4	4.1732	16.2	15.8	3.7464	18.5	4.1716
3.7218	18.8	4.1722	16.5	16.1	3.7466	18.8	4.1712
3.7218	19.1	4.1713	16.8	16.4	3.7464	19.1	4.1704
3.7226	19.4	4.1709	17.2	16.8	3.7452	19.5	4.1698
3.7226	19.8	4.1701	17.5	17.1	3.7441	19.8	4.1695
3.7226	20.1	4.1696	17.8	17.4	3.7432	20.1	4.1687
3.7227	20.4	4.1688	18.2	17.8	3.7415	20.5	4.1682
3.7229	20.8	4.1681	18.5	18.1	3.7407	20.8	4.1678
3.7233	21.1	4.1676	18.8	18.4	3.7402	21.1	4.1673
3.7238	21.4	4.167	19.2	18.8	3.7398	21.5	4.167
3.7243	21.8	4.1664	19.5	19.1	3.7399	21.8	4.1664
3.7249	22.1	4.1656	19.8	19.4	3.7407	22.1	4.1659
3.725	22.4	4.1654	20.2	19.8	3.7416	22.5	4.1654
3.7252	22.8	4.165	20.5	20.1	3.7429	22.8	4.165
3.7258	23.1	4.1642	20.8	20.4	3.744	23.1	4.1648
3.7266	23.4	4.1637	21.2	20.8	3.745	23.5	4.1642
3.7272	23.8	4.1633	21.5	21.1	3.7461	23.8	4.1642
3.7274	24.1	4.1629	21.8	21.4	3.7464	24.1	4.1636
3.7271	24.5	4.1625	22.2	21.8	3.7477	24.5	4.1633
3.7267	24.8	4.1622	22.5	22.1	3.7481	24.8	4.1629
3.7257	25.1	4.1617	22.8	22.4	3.7489	25.1	4.1623
3.7257	25.5	4.1611	23.2	22.8	3.7494	25.5	4.162
3.7254	25.8	4.1609	23.5	23.1	3.7503	25.8	4.1619
3.7247	26.1	4.1605	23.8	23.4	3.7506	26.1	4.1614
3.7247	26.5	4.1603	24.2	23.8	3.7509	26.5	4.1609
3.7244	26.8	4.1597	24.5	24.1	3.7509	26.8	4.1605
3.7249	27.1	4.1595	24.8	24.4	3.7509	27.2	4.1605
3.7261	27.5	4.1591	25.2	24.8	3.7511	27.5	4.1598
3.7266	27.8	4.1588	25.5	25.1	3.7517	27.8	4.1595
3.7272	28.1	4.1585	25.9	25.4	3.7519	28.2	4.1594
3.7275	28.5	4.1583	26.2	25.8	3.7522	28.5	4.1595
3.7277	28.8	4.1578	26.5	26.1	3.7523	28.8	4.1591
3.7283	29.1	4.1577	26.9	26.4	3.7528	29.2	4.1586
3.7291	29.5	4.1574	27.2	26.8	3.7533	29.5	4.1583
3.7292	29.8	4.1569	27.5	27.1	3.7534	29.8	4.1578
3.7297	30.1	4.1566	27.9	27.4	3.754	30.2	4.1575
3.7298	30.5	4.1563	28.2	27.8	3.7542	30.5	4.1571
3.7305	30.8	4.1558	28.5	28.1	3.7543	30.8	4.1569
3.7305	31.1	4.1555	28.9	28.4	3.754	31.2	4.1563
3.7309	31.5	4.155	29.2	28.8	3.7533	31.5	4.1563
3.7316	31.8	4.1547	29.5	29.1	3.7526	31.8	4.156
3.7317	32.1	4.1544	29.9	29.5	3.7514	32.2	4.1554
3.7323	32.5	4.154	30.2	29.8	3.7505	32.5	4.1552
3.7329	32.8	4.1538	30.5	30.1	3.7495	32.8	4.1547
3.7334	33.1	4.1533	30.9	30.5	3.7494	33.2	4.1544
3.7334	33.5	4.153	31.2	30.8	3.7489	33.5	4.154
3.734	33.8	4.1526	31.5	31.1	3.7486	33.8	4.1538
3.7347	34.1	4.1523	31.9	31.5	3.7491	34.2	4.1532
3.7353	34.5	4.1519	32.2	31.8	3.7497	34.5	4.1527
3.7356	34.8	4.1513	32.5	32.1	3.75	34.8	4.1526
3.7356	35.1	4.1509	32.9	32.5	3.7506	35.2	4.1521
3.7364	35.5	4.1505	33.2	32.8	3.7512	35.5	4.1515
3.7367	35.8	4.1504	33.5	33.1	3.7517	35.8	4.1515
3.7368	36.2	4.1499	33.9	33.5	3.7531	36.2	4.1512
3.736	36.5	4.1493	34.2	33.8	3.7537	36.5	4.151
3.7356	36.8	4.1487	34.5	34.1	3.7545	36.8	4.1504
3.7354	37.2	4.1484	34.9	34.5	3.7553	37.2	4.1499
3.7354	37.5	4.1476	35.2	34.8	3.756	37.5	4.1495
3.7353	37.8	4.1473	35.5	35.1	3.757	37.8	4.1492
3.7348	38.2	4.1467	35.9	35.5	3.7568	38.2	4.1487
3.7343	38.5	4.1459	36.2	35.8	3.7568	38.5	4.1481
3.7343	38.8	4.1456	36.5	36.1	3.7571	38.8	4.1478
3.7348	39.2	4.1451	36.9	36.5	3.7576	39.2	4.1471
3.7354	39.5	4.1445	37.2	36.8	3.7579	39.5	4.1468
3.7359	39.8	4.1439	37.5	37.1	3.7584	39.8	4.1464
3.7367	40.2	4.1433	37.9	37.5	3.7585	40.2	4.1459
3.737	40.5	4.1426	38.2	37.8	3.759	40.5	4.1453
3.7376	40.8	4.1419	38.5	38.1	3.7595	40.8	4.1447
3.7376	41.2	4.1411	38.9	38.5	3.7596	41.2	4.1443
3.7384	41.5	4.1403	39.2	38.8	3.7601	41.5	4.144
3.739	41.8	4.1397	39.5	39.1	3.7604	41.8	4.1437
3.7395	42.2	4.1388	39.9	39.5	3.7607	42.2	4.1431
3.7396	42.5	4.1381	40.2	39.8	3.7604	42.5	4.1426
3.7401	42.8	4.1374	40.5	40.1	3.761	42.8	4.1417
3.7402	43.2	4.1364	40.9	40.5	3.7612	43.2	4.1412
3.741	43.5	4.1354	41.2	40.8	3.7619	43.5	4.1408
3.7413	43.8	4.1347	41.6	41.1	3.7621	43.8	4.1402
3.7418	44.2	4.1336	41.9	41.5	3.7621	44.2	4.1394
3.7424	44.5	4.1327	42.2	41.8	3.7621	44.5	4.1385
3.7429	44.8	4.1318	42.6	42.2	3.7624	44.8	4.1378
3.7433	45.2	4.1305	42.9	42.5	3.7632	45.2	4.1372
3.7436	45.5	4.1296	43.2	42.8	3.7635	45.5	4.1364
3.7441	45.8	4.1282	43.6	43.2	3.7635	45.9	4.136
3.7443	46.2	4.1273	43.9	43.5	3.764	46.2	4.1354
3.7444	46.5	4.1262	44.2	43.8	3.7641	46.5	4.1343
3.7452	46.9	4.125	44.6	44.2	3.7641	46.9	4.1335
3.7457	47.2	4.1236	44.9	44.5	3.7633	47.2	4.1329
3.7457	47.5	4.1226	45.2	44.8	3.7624	47.5	4.1316
3.7463	47.9	4.1211	45.6	45.2	3.7615	47.9	4.1309
3.7466	48.2	4.1202	45.9	45.5	3.761	48.2	4.1298
3.7471	48.5	4.1188	46.2	45.8	3.7605	48.5	4.1292
3.7474	48.9	4.1174	46.6	46.2	3.7605	48.9	4.1282
3.7474	49.2	4.116	46.9	46.5	3.7605	49.2	4.1271
3.7481	49.5	4.1144	47.2	46.8	3.7604	49.5	4.1264
3.7483	49.9	4.113	47.6	47.2	3.7604	49.9	4.1253
3.7486	50.2	4.1116	47.9	47.5	3.7605	50.2	4.124
3.7492	50.5	4.1101	48.2	47.8	3.761	50.5	4.123
3.7495	50.9	4.1084	48.6	48.2	3.7619	50.9	4.1217
3.75	51.2	4.1067	48.9	48.5	3.7632	51.2	4.1203
3.7506	51.5	4.105	49.2	48.8	3.7644	51.5	4.1191
3.7509	51.9	4.1033	49.6	49.2	3.7652	51.9	4.118
3.7508	52.2	4.1014	49.9	49.5	3.7661	52.2	4.1164
3.7505	52.5	4.0995	50.2	49.8	3.7667	52.5	4.115
3.7503	52.9	4.0977	50.6	50.2	3.7674	52.9	4.1138
3.7503	53.2	4.0958	50.9	50.5	3.7677	53.2	4.1124
3.75	53.5	4.0941	51.2	50.8	3.768	53.5	4.1112
3.7498	53.9	4.0923	51.6	51.2	3.7683	53.9	4.1096
3.7495	54.2	4.0902	51.9	51.5	3.7686	54.2	4.1078
3.7498	54.5	4.0885	52.2	51.8	3.7689	54.5	4.1064
3.7497	54.9	4.0865	52.6	52.2	3.7695	54.9	4.1047
3.7497	55.2	4.0845	52.9	52.5	3.7697	55.2	4.1028
3.7508	55.5	4.0825	53.2	52.8	3.7703	55.5	4.1013
3.7514	55.9	4.0806	53.6	53.2	3.7708	55.9	4.0992
3.7522	56.2	4.0785	53.9	53.5	3.7712	56.2	4.0975
3.7523	56.5	4.0765	54.2	53.8	3.7717	56.5	4.0957
3.7529	56.9	4.0746	54.6	54.2	3.7719	56.9	4.0938
3.7536	57.2	4.0726	54.9	54.5	3.7723	57.2	4.0916
3.7542	57.6	4.0707	55.2	54.9	3.7725	57.6	4.0899
3.7545	57.9	4.0689	55.6	55.2	3.7729	57.9	4.0876
3.755	58.2	4.0667	55.9	55.5	3.7736	58.2	4.0858
3.7556	58.6	4.065	56.3	55.9	3.7734	58.6	4.0837
3.7565	58.9	4.063	56.6	56.2	3.7742	58.9	4.082
3.757	59.2	4.0613	56.9	56.5	3.774	59.2	4.0799
3.7579	59.6	4.0592	57.3	56.9	3.7743	59.6	4.0775
3.7582	59.9	4.0572	57.6	57.2	3.7746	59.9	4.0757
3.7587	60.2	4.0557	57.9	57.5	3.7753	60.2	4.0734
3.7591	60.6	4.0538	58.3	57.9	3.7756	60.6	4.0713
3.7596	60.9	4.052	58.6	58.2	3.7762	60.9	4.0692
3.7598	61.2	4.0501	58.9	58.5	3.7764	61.2	4.0672
3.7602	61.6	4.0484	59.3	58.9	3.7762	61.6	4.065
3.7607	61.9	4.0465	59.6	59.2	3.776	61.9	4.0627
3.761	62.2	4.0448	59.9	59.5	3.7753	62.2	4.0606
3.7615	62.6	4.0433	60.3	59.9	3.7745	62.6	4.0585
3.7619	62.9	4.0416	60.6	60.2	3.774	62.9	4.0565
3.7624	63.2	4.0399	60.9	60.5	3.7737	63.2	4.0544
3.7632	63.6	4.0383	61.3	60.9	3.7737	63.6	4.0524
3.7635	63.9	4.0368	61.6	61.2	3.7739	63.9	4.0509
3.7636	64.2	4.0351	61.9	61.5	3.7742	64.2	4.0489
3.764	64.6	4.0335	62.3	61.9	3.7745	64.6	4.0467
3.7647	64.9	4.0321	62.6	62.2	3.7756	64.9	4.0448
3.765	65.2	4.0304	62.9	62.5	3.7767	65.2	4.043
3.7655	65.6	4.0292	63.3	62.9	3.7777	65.6	4.0413
3.7661	65.9	4.0276	63.6	63.2	3.7782	65.9	4.0396
3.7664	66.2	4.0264	63.9	63.5	3.7788	66.2	4.0379
3.7669	66.6	4.0248	64.3	63.9	3.7796	66.6	4.0361
3.7674	66.9	4.0234	64.6	64.2	3.7798	66.9	4.0341
3.7672	67.2	4.022	64.9	64.5	3.7807	67.2	4.0326
3.7674	67.6	4.0205	65.3	64.9	3.7808	67.6	4.0307
3.7671	67.9	4.0194	65.6	65.2	3.7813	67.9	4.029
3.7669	68.2	4.018	65.9	65.5	3.7818	68.2	4.0276
3.7672	68.6	4.0166	66.3	65.9	3.7826	68.6	4.0259
3.7671	68.9	4.0152	66.6	66.2	3.7829	68.9	4.0247
3.7674	69.2	4.0137	66.9	66.5	3.7827	69.2	4.023
3.7681	69.6	4.0126	67.3	66.9	3.7827	69.6	4.0214
3.7686	69.9	4.0112	67.6	67.2	3.7821	69.9	4.0202
3.7692	70.2	4.01	67.9	67.5	3.7821	70.2	4.0188
3.7695	70.6	4.0086	68.3	67.9	3.7824	70.6	4.0174
3.7702	70.9	4.0073	68.6	68.2	3.783	70.9	4.016
3.7705	71.3	4.0061	68.9	68.5	3.783	71.2	4.0148
3.7711	71.6	4.005	69.3	68.9	3.7833	71.6	4.0132
3.7719	71.9	4.0036	69.6	69.2	3.7839	71.9	4.0121
3.7725	72.3	4.0024	69.9	69.6	3.7846	72.2	4.0107
3.7731	72.6	4.0013	70.3	69.9	3.7857	72.6	4.0095
3.7737	72.9	3.9999	70.6	70.2	3.7867	72.9	4.0082
3.7742	73.3	3.9988	71	70.6	3.7872	73.3	4.007
3.7746	73.6	3.9977	71.3	70.9	3.788	73.6	4.0059
3.7754	73.9	3.9965	71.6	71.2	3.7886	73.9	4.0047
3.7762	74.3	3.9954	72	71.6	3.7889	74.3	4.0033
3.7764	74.6	3.9941	72.3	71.9	3.7891	74.6	4.0025
3.7765	74.9	3.9931	72.6	72.2	3.7888	74.9	4.0013
3.777	75.3	3.9921	73	72.6	3.7886	75.3	4.0002
3.777	75.6	3.9909	73.3	72.9	3.788	75.6	3.9989
3.7773	75.9	3.9896	73.6	73.2	3.7878	75.9	3.9979
3.7776	76.3	3.9886	74	73.6	3.7877	76.3	3.9968
3.7779	76.6	3.9875	74.3	73.9	3.788	76.6	3.9958
3.7782	76.9	3.9862	74.6	74.2	3.788	76.9	3.9946
3.7788	77.3	3.985	75	74.6	3.7888	77.3	3.9935
3.779	77.6	3.9838	75.3	74.9	3.7892	77.6	3.9924
3.7799	77.9	3.9828	75.6	75.2	3.7901	77.9	3.9915
3.7805	78.3	3.9816	76	75.6	3.7905	78.3	3.9903
3.7813	78.6	3.9803	76.3	75.9	3.7915	78.6	3.9896
3.7818	78.9	3.9793	76.6	76.2	3.7928	78.9	3.9886
3.7822	79.3	3.978	77	76.6	3.7936	79.3	3.9875
3.7827	79.6	3.9771	77.3	76.9	3.794	79.6	3.9862
3.7832	79.9	3.976	77.6	77.2	3.7946	79.9	3.9853
3.7832	80.3	3.9746	78	77.6	3.7951	80.3	3.9844
3.7832	80.6	3.9735	78.3	77.9	3.7951	80.6	3.9833
3.7835	81	3.9723	78.6	78.2	3.796	80.9	3.982
3.7836	81.3	3.9709	79	78.6	3.7967	81.3	3.9813
3.7839	81.6	3.9698	79.3	78.9	3.7973	81.6	3.9802
3.7846	82	3.9686	79.6	79.2	3.7977	81.9	3.9793
3.785	82.3	3.9675	80	79.6	3.7979	82.3	3.978
3.7855	82.6	3.9662	80.3	79.9	3.7979	82.6	3.9774
3.7863	83	3.965	80.6	80.2	3.7985	82.9	3.976
3.7864	83.3	3.9636	81	80.6	3.7994	83.3	3.9751
3.7874	83.6	3.9624	81.3	80.9	3.7999	83.6	3.974
3.7881	84	3.9613	81.6	81.2	3.8001	83.9	3.9729
3.7888	84.3	3.9599	82	81.6	3.7999	84.3	3.9715
3.7892	84.6	3.9588	82.3	81.9	3.7996	84.6	3.9704
3.7897	85	3.9576	82.6	82.2	3.7994	84.9	3.9693
3.7901	85.3	3.9562	83	82.6	3.7988	85.3	3.9683
3.7909	85.6	3.9549	83.3	82.9	3.7991	85.6	3.967
3.7917	86	3.9535	83.6	83.2	3.799	85.9	3.9662
3.7923	86.3	3.9523	84	83.6	3.7996	86.3	3.9648
3.7929	86.6	3.9507	84.3	83.9	3.7998	86.6	3.9639
3.7936	87	3.9493	84.6	84.2	3.7999	86.9	3.9624
3.7942	87.3	3.9481	85	84.6	3.8007	87.3	3.9614
3.7948	87.6	3.9464	85.3	84.9	3.8018	87.6	3.9602
3.7953	88	3.9452	85.6	85.3	3.8025	87.9	3.9591
3.7959	88.3	3.9436	86	85.6	3.8035	88.3	3.9577
3.7963	88.6	3.9424	86.3	85.9	3.8044	88.6	3.9565
3.7968	89	3.941	86.6	86.3	3.8055	88.9	3.9552
3.7973	89.3	3.9393	87	86.6	3.8061	89.3	3.9541
3.7976	89.6	3.938	87.3	86.9	3.8066	89.6	3.9528
3.7976	90	3.9363	87.7	87.3	3.8077	90	3.9517
3.7982	90.3	3.9349	88	87.6	3.8081	90.3	3.9503
3.7982	90.6	3.9334	88.3	87.9	3.8084	90.6	3.9489
3.7987	91	3.932	88.7	88.3	3.8091	91	3.9478
3.799	91.3	3.9301	89	88.6	3.8095	91.3	3.9466
3.7991	91.6	3.9286	89.3	88.9	3.8103	91.6	3.9452
3.7996	92	3.9269	89.7	89.3	3.8105	92	3.9436
3.8005	92.3	3.9253	90	89.6	3.8112	92.3	3.9422
3.8012	92.7	3.9236	90.3	89.9	3.8118	92.6	3.9408
3.8018	93	3.9219	90.7	90.3	3.8123	93	3.9397
3.8027	93.3	3.9202	91	90.6	3.8128	93.3	3.9379
3.8033	93.7	3.9187	91.3	90.9	3.8134	93.6	3.9365
3.8041	94	3.9169	91.7	91.3	3.8142	94	3.9352
3.8049	94.3	3.9154	92	91.6	3.8148	94.3	3.934
3.8055	94.7	3.9137	92.3	91.9	3.8149	94.6	3.9328
3.8063	95	3.9118	92.7	92.3	3.8154	95	3.9312
3.8069	95.3	3.9101	93	92.6	3.8162	95.3	3.9297
3.8077	95.7	3.9083	93.3	92.9	3.8171	95.6	3.9284
3.808	96	3.9063	93.7	93.3	3.8177	96	3.9269
3.8089	96.3	3.9044	94	93.6	3.8177	96.3	3.9253
3.8097	96.7	3.9024	94.3	93.9	3.8179	96.6	3.9236
3.81	97	3.9007	94.7	94.3	3.8177	97	3.9222
3.8108	97.3	3.899	95	94.6	3.8177	97.3	3.9208
3.8115	97.7	3.8968	95.3	94.9	3.8179	97.6	3.9194
3.8125	98	3.8951	95.7	95.3	3.8182	98	3.918
3.8131	98.3	3.8932	96	95.6	3.8185	98.3	3.9163
3.8136	98.7	3.8914	96.3	95.9	3.8188	98.6	3.9149
3.8142	99	3.8895	96.7	96.3	3.8193	99	3.9134
3.8149	99.3	3.8875	97	96.6	3.8199	99.3	3.9117
3.8157	99.7	3.8858	97.3	96.9	3.8207	99.6	3.9101
3.8165	100	3.8835	97.7	97.3	3.8219	100	3.9087
3.8173	100.3	3.8816	98	97.6	3.823	100.3	3.9073
3.818	100.7	3.8796	98.3	97.9	3.8238	100.6	3.9055
3.8185	101	3.8777	98.7	98.3	3.8249	101	3.9042
3.8191	101.3	3.8757	99	98.6	3.8256	101.3	3.9027
3.8194	101.7	3.8739	99.3	99	3.8267	101.6	3.9008
3.8196	102	3.8717	99.7	99.3	3.827	102	3.8991
3.8199	102.4	3.8697	100	99.6	3.8277	102.3	3.8977
3.8204	102.7	3.8678	100.3	100	3.8287	102.6	3.896
3.8207	103	3.8658	100.7	100.3	3.8292	103	3.8945
3.8211	103.4	3.8639	101	100.6	3.83	103.3	3.8931
3.8216	103.7	3.8619	101.3	101	3.8308	103.6	3.8915
3.8222	104	3.8601	101.7	101.3	3.8315	104	3.8898
3.8233	104.4	3.8579	102	101.6	3.8314	104.3	3.8883
3.8241	104.7	3.8562	102.3	102	3.832	104.7	3.8866
3.825	105	3.8543	102.7	102.3	3.8323	105	3.8852
3.8258	105.4	3.8523	103	102.6	3.8331	105.3	3.8836
3.8266	105.7	3.8503	103.3	103	3.8337	105.7	3.8822
3.8277	106	3.8483	103.7	103.3	3.8346	106	3.8804
3.8284	106.4	3.8464	104	103.6	3.8356	106.3	3.879
3.8292	106.7	3.8446	104.3	104	3.836	106.7	3.8774
3.8301	107	3.8427	104.7	104.3	3.8368	107	3.8756
3.8311	107.4	3.8411	105	104.6	3.8376	107.3	3.8742
3.8318	107.7	3.839	105.3	105	3.8384	107.7	3.8726
3.8326	108	3.8373	105.7	105.3	3.8391	108	3.8708
3.8334	108.4	3.8353	106	105.6	3.8401	108.3	3.8694
3.8343	108.7	3.8334	106.4	106	3.8404	108.7	3.8678
3.8348	109	3.8314	106.7	106.3	3.8413	109	3.8661
3.8357	109.4	3.8297	107	106.6	3.8419	109.3	3.8646
3.8365	109.7	3.828	107.4	107	3.8429	109.7	3.8627
3.8373	110	3.8263	107.7	107.3	3.8438	110	3.8613
3.8382	110.4	3.8244	108	107.6	3.8442	110.3	3.8597
3.839	110.7	3.8225	108.4	108	3.8449	110.7	3.8582
3.8399	111	3.821	108.7	108.3	3.846	111	3.8568
3.8408	111.4	3.8194	109	108.6	3.8467	111.3	3.8551
3.8415	111.7	3.8179	109.4	109	3.8473	111.7	3.8535
3.8425	112	3.8162	109.7	109.3	3.8481	112	3.852
3.8435	112.4	3.8146	110	109.6	3.8492	112.3	3.8504
3.8446	112.7	3.8131	110.4	110	3.8498	112.7	3.8489
3.8453	113	3.8115	110.7	110.3	3.8508	113	3.8473
3.8463	113.4	3.81	111	110.6	3.8511	113.3	3.8461
3.8469	113.7	3.8083	111.4	111	3.8517	113.7	3.8446
3.8478	114.1	3.8069	111.7	111.3	3.852	114	3.843
3.8487	114.4	3.8052	112	111.6	3.8528	114.3	3.8413
3.8497	114.7	3.8036	112.4	112	3.8529	114.7	3.8399
3.8509	115.1	3.8019	112.7	112.3	3.8534	115	3.8384
3.8517	115.4	3.8007	113	112.6	3.8543	115.3	3.837
3.8529	115.7	3.7991	113.4	113	3.8548	115.7	3.8359
3.854	116.1	3.7976	113.7	113.3	3.8556	116	3.8345
3.8549	116.4	3.7962	114	113.7	3.8562	116.3	3.8328
3.856	116.7	3.795	114.4	114	3.8574	116.7	3.8317
3.8573	117.1	3.7937	114.7	114.3	3.8584	117	3.8303
3.8585	117.4	3.7925	115	114.7	3.8591	117.3	3.8289
3.8596	117.7	3.7911	115.4	115	3.8604	117.7	3.8275
3.8605	118.1	3.7894	115.7	115.3	3.8611	118	3.8261
3.8616	118.4	3.788	116	115.7	3.8627	118.3	3.8246
3.8624	118.7	3.787	116.4	116	3.8638	118.7	3.8233
3.8633	119.1	3.7857	116.7	116.3	3.8647	119	3.8219
3.8641	119.4	3.7846	117	116.7	3.8656	119.3	3.8205
3.865	119.7	3.7832	117.4	117	3.867	119.7	3.8193
3.8656	120.1	3.7818	117.7	117.3	3.868	120	3.8177
3.8667	120.4	3.7804	118	117.7	3.869	120.4	3.8167
3.8675	120.7	3.7793	118.4	118	3.8701	120.7	3.8154
3.8686	121.1	3.7782	118.7	118.3	3.8709	121	3.814
3.8698	121.4	3.7768	119.1	118.7	3.8721	121.4	3.8128
3.8712	121.7	3.7757	119.4	119	3.8732	121.7	3.8114
3.8726	122.1	3.7745	119.7	119.3	3.8745	122	3.81
3.874	122.4	3.7734	120.1	119.7	3.8754	122.4	3.8091
3.8754	122.7	3.7725	120.4	120	3.8762	122.7	3.8078
3.8768	123.1	3.7712	120.7	120.3	3.8773	123	3.8066
3.8783	123.4	3.7698	121.1	120.7	3.8779	123.4	3.805
3.8797	123.7	3.7692	121.4	121	3.8791	123.7	3.8041
3.8814	124.1	3.768	121.7	121.3	3.8801	124	3.8027
3.883	124.4	3.7669	122.1	121.7	3.881	124.4	3.8015
3.8842	124.7	3.7657	122.4	122	3.8822	124.7	3.8004
3.8856	125.1	3.7647	122.7	122.3	3.883	125	3.7993
3.887	125.4	3.7638	123.1	122.7	3.8842	125.4	3.7982
3.8887	125.8	3.7626	123.4	123	3.8852	125.7	3.7971
3.89	126.1	3.7615	123.7	123.3	3.8866	126	3.7957
3.8915	126.4	3.7605	124.1	123.7	3.8876	126.4	3.7946
3.8931	126.8	3.7593	124.4	124	3.8886	126.7	3.7936
3.8946	127.1	3.7584	124.7	124.3	3.8897	127	3.7925
3.896	127.4	3.7574	125.1	124.7	3.8906	127.4	3.7912
3.8976	127.8	3.7564	125.4	125	3.8918	127.7	3.79
3.8988	128.1	3.7551	125.7	125.3	3.8934	128	3.7891
3.9004	128.4	3.7542	126.1	125.7	3.8946	128.4	3.788
3.9018	128.8	3.7533	126.4	126	3.8957	128.7	3.787
3.9035	129.1	3.7523	126.7	126.3	3.8971	129	3.786
3.905	129.4	3.7512	127.1	126.7	3.898	129.4	3.7849
3.9067	129.8	3.75	127.4	127	3.8993	129.7	3.7836
3.9084	130.1	3.7492	127.7	127.3	3.9005	130	3.7826
3.9101	130.4	3.748	128.1	127.7	3.9018	130.4	3.7815
3.9118	130.8	3.7469	128.4	128	3.903	130.7	3.7807
3.9135	131.1	3.746	128.7	128.4	3.9042	131	3.7795
3.9149	131.4	3.745	129.1	128.7	3.9055	131.4	3.7787
3.9165	131.8	3.7443	129.4	129	3.9069	131.7	3.7776
3.918	132.1	3.7433	129.7	129.4	3.9078	132	3.7762
3.9199	132.4	3.7422	130.1	129.7	3.909	132.4	3.7753
3.9214	132.8	3.7412	130.4	130	3.9101	132.7	3.7742
3.923	133.1	3.7402	130.7	130.4	3.9118	133	3.7734
3.9249	133.4	3.7393	131.1	130.7	3.9131	133.4	3.7725
3.9262	133.8	3.7381	131.4	131	3.9143	133.7	3.7714
3.9281	134.1	3.7371	131.7	131.4	3.9157	134.1	3.7703
3.93	134.4	3.7362	132.1	131.7	3.9171	134.4	3.7691
3.9315	134.8	3.7353	132.4	132	3.918	134.7	3.7684
3.9334	135.1	3.7342	132.7	132.4	3.9196	135.1	3.7674
3.9352	135.4	3.7331	133.1	132.7	3.921	135.4	3.7661
3.9373	135.8	3.7323	133.4	133	3.9219	135.7	3.7653
3.9386	136.1	3.7316	133.7	133.4	3.9235	136.1	3.7641
3.9405	136.5	3.7303	134.1	133.7	3.925	136.4	3.7633
3.9422	136.8	3.7294	134.4	134	3.9264	136.7	3.7626
3.9439	137.1	3.7283	134.7	134.4	3.9276	137.1	3.7613
3.9455	137.5	3.7274	135.1	134.7	3.929	137.4	3.7604
3.947	137.8	3.7261	135.4	135	3.9303	137.7	3.7595
3.9487	138.1	3.7255	135.8	135.4	3.9317	138.1	3.7582
3.9504	138.5	3.7244	136.1	135.7	3.9328	138.4	3.7574
3.9524	138.8	3.7233	136.4	136	3.934	138.7	3.7564
3.9541	139.1	3.7221	136.8	136.4	3.9354	139.1	3.7556
3.9555	139.5	3.7213	137.1	136.7	3.9368	139.4	3.7543
3.9571	139.8	3.7204	137.4	137	3.9382	139.7	3.7536
3.9588	140.1	3.7192	137.8	137.4	3.9399	140.1	3.7526
3.9605	140.5	3.7182	138.1	137.7	3.9413	140.4	3.7516
3.9622	140.8	3.7171	138.4	138	3.9424	140.7	3.7506
3.9641	141.1	3.7164	138.8	138.4	3.9439	141.1	3.7495
3.9656	141.5	3.7153	139.1	138.7	3.9452	141.4	3.7486
3.9672	141.8	3.7145	139.4	139	3.9462	141.7	3.7477
3.9689	142.1	3.7134	139.8	139.4	3.9476	142.1	3.7466
3.9703	142.5	3.7123	140.1	139.7	3.9492	142.4	3.7455
3.9717	142.8	3.7116	140.4	140	3.9506	142.7	3.7444
3.9732	143.1	3.7103	140.8	140.4	3.9518	143.1	3.7438
3.9748	143.5	3.7094	141.1	140.7	3.9531	143.4	3.7427
3.9765	143.8	3.7085	141.4	141	3.9543	143.7	3.7416
3.978	144.1	3.7074	141.8	141.4	3.9554	144.1	3.7405
3.9794	144.5	3.7066	142.1	141.7	3.9566	144.4	3.7399
3.9811	144.8	3.7055	142.4	142	3.9582	144.7	3.7388
3.9827	145.1	3.7044	142.8	142.4	3.9594	145.1	3.7379
3.9841	145.5	3.7033	143.1	142.7	3.9607	145.4	3.7367
3.9855	145.8	3.7026	143.4	143.1	3.9621	145.7	3.7357
3.9869	146.1	3.7015	143.8	143.4	3.9633	146.1	3.7347
3.9884	146.5	3.7006	144.1	143.7	3.9644	146.4	3.7337
3.9898	146.8	3.6995	144.4	144.1	3.9656	146.7	3.7329
3.9914	147.1	3.6987	144.8	144.4	3.9672	147.1	3.7319
3.9926	147.5	3.6975	145.1	144.7	3.9683	147.4	3.7309
3.994	147.8	3.6967	145.4	145.1	3.9695	147.8	3.73
3.9951	148.1	3.6957	145.8	145.4	3.9709	148.1	3.7288
3.9966	148.5	3.6948	146.1	145.7	3.972	148.4	3.728
3.9979	148.8	3.6937	146.4	146.1	3.9732	148.8	3.7266
3.9991	149.2	3.6928	146.8	146.4	3.9748	149.1	3.7257
4.0005	149.5	3.6919	147.1	146.7	3.9758	149.4	3.7247
4.0017	149.8	3.6909	147.4	147.1	3.9772	149.8	3.7236
4.0031	150.2	3.6899	147.8	147.4	3.9785	150.1	3.7226
4.0045	150.5	3.6889	148.1	147.7	3.9796	150.4	3.7216
4.0056	150.8	3.6878	148.4	148.1	3.9807	150.8	3.7205
4.0069	151.2	3.6866	148.8	148.4	3.9819	151.1	3.7196
4.0081	151.5	3.6855	149.1	148.7	3.9831	151.4	3.7185
4.0095	151.8	3.6844	149.4	149.1	3.9842	151.8	3.7174
4.0106	152.2	3.6835	149.8	149.4	3.9853	152.1	3.7167
4.0118	152.5	3.6826	150.1	149.7	3.9869	152.4	3.7159
4.0131	152.8	3.6815	150.4	150.1	3.9881	152.8	3.7148
4.0141	153.2	3.6806	150.8	150.4	3.9893	153.1	3.7139
4.0157	153.5	3.6795	151.1	150.7	3.9901	153.4	3.7123
4.0168	153.8	3.6787	151.4	151.1	3.9915	153.8	3.7117
4.0182	154.2	3.6779	151.8	151.4	3.9924	154.1	3.7106
4.0194	154.5	3.6771	152.1	151.7	3.994	154.4	3.7094
4.0205	154.8	3.6765	152.4	152.1	3.9948	154.8	3.7086
4.0219	155.2	3.6756	152.8	152.4	3.996	155.1	3.7077
4.023	155.5	3.6747	153.1	152.7	3.9971	155.4	3.7064
4.0241	155.8	3.6736	153.4	153.1	3.9982	155.8	3.7055
4.0251	156.2	3.6727	153.8	153.4	3.9993	156.1	3.7041
4.0261	156.5	3.6716	154.1	153.7	4.0005	156.4	3.7032
4.0272	156.8	3.6705	154.4	154.1	4.0019	156.8	3.7021
4.0282	157.2	3.6695	154.8	154.4	4.0028	157.1	3.7012
4.0296	157.5	3.6688	155.1	154.7	4.0039	157.4	3.7001
4.0309	157.8	3.668	155.4	155.1	4.005	157.8	3.6988
4.032	158.2	3.6668	155.8	155.4	4.0058	158.1	3.6978
4.0329	158.5	3.666	156.1	155.7	4.0069	158.4	3.6971
4.0341	158.9	3.6649	156.5	156.1	4.0079	158.8	3.6957
4.0354	159.2	3.664	156.8	156.4	4.0092	159.1	3.6948
4.0363	159.5	3.6632	157.1	156.7	4.01	159.4	3.6936
4.0379	159.9	3.6623	157.5	157.1	4.0112	159.8	3.6923
4.0388	160.2	3.661	157.8	157.4	4.012	160.1	3.6914
4.0402	160.5	3.6602	158.1	157.7	4.0132	160.4	3.6909
4.041	160.9	3.659	158.5	158.1	4.0141	160.8	3.6897
4.0423	161.2	3.6579	158.8	158.4	4.0152	161.1	3.6885
4.0434	161.5	3.6571	159.1	158.8	4.016	161.5	3.6875
4.0447	161.9	3.6564	159.5	159.1	4.0172	161.8	3.6866
4.0456	162.2	3.6554	159.8	159.4	4.0182	162.1	3.6855
4.047	162.5	3.6544	160.1	159.8	4.0191	162.5	3.6841
4.0482	162.9	3.6536	160.5	160.1	4.0202	162.8	3.683
4.0492	163.2	3.6528	160.8	160.4	4.0213	163.1	3.6821
4.0507	163.5	3.6519	161.1	160.8	4.0224	163.5	3.6812
4.052	163.9	3.6509	161.5	161.1	4.0231	163.8	3.6801
4.053	164.2	3.65	161.8	161.4	4.0239	164.1	3.6793
4.0541	164.5	3.6492	162.1	161.8	4.025	164.5	3.6782
4.0554	164.9	3.6483	162.5	162.1	4.0259	164.8	3.6773
4.0568	165.2	3.6474	162.8	162.4	4.0272	165.1	3.6759
4.0578	165.5	3.6465	163.1	162.8	4.0278	165.5	3.6751
4.0591	165.9	3.6454	163.5	163.1	4.0289	165.8	3.6739
4.0602	166.2	3.6446	163.8	163.4	4.0298	166.1	3.6728
4.0617	166.5	3.644	164.1	163.8	4.0312	166.5	3.6717
4.063	166.9	3.6432	164.5	164.1	4.0323	166.8	3.6709
4.0642	167.2	3.6423	164.8	164.4	4.033	167.1	3.6699
4.0658	167.5	3.6415	165.1	164.8	4.0343	167.5	3.6691
4.0672	167.9	3.6406	165.5	165.1	4.0351	167.8	3.668
4.0685	168.2	3.6393	165.8	165.4	4.036	168.1	3.6672
4.0698	168.5	3.6385	166.1	165.8	4.0372	168.5	3.666
4.0709	168.9	3.6375	166.5	166.1	4.0385	168.8	3.6651
4.0726	169.2	3.6364	166.8	166.4	4.0394	169.1	3.6641
4.0741	169.5	3.6356	167.1	166.8	4.0405	169.5	3.663
4.0754	169.9	3.6348	167.5	167.1	4.0417	169.8	3.6621
4.0768	170.2	3.6339	167.8	167.4	4.0428	170.1	3.6612
4.0783	170.5	3.633	168.1	167.8	4.0437	170.5	3.6601
4.0797	170.9	3.6319	168.5	168.1	4.0448	170.8	3.6589
4.0814	171.2	3.6311	168.8	168.4	4.0461	171.1	3.6584
4.083	171.5	3.6302	169.1	168.8	4.0475	171.5	3.6575
4.0845	171.9	3.6292	169.5	169.1	4.0487	171.8	3.6565
4.0861	172.2	3.6285	169.8	169.4	4.0496	172.1	3.6553
4.0878	172.5	3.6274	170.1	169.8	4.0507	172.5	3.6545
4.0893	172.9	3.6265	170.5	170.1	4.052	172.8	3.6539
4.0909	173.2	3.6254	170.8	170.4	4.053	173.1	3.653
4.0924	173.5	3.6244	171.1	170.8	4.0546	173.5	3.652
4.0943	173.9	3.6234	171.5	171.1	4.056	173.8	3.6509
4.0957	174.2	3.6223	171.8	171.4	4.0572	174.1	3.65
4.0972	174.6	3.6213	172.1	171.8	4.0585	174.5	3.6492
4.0994	174.9	3.6206	172.5	172.1	4.0597	174.8	3.648
4.1014	175.2	3.6196	172.8	172.4	4.0613	175.1	3.6474
4.1033	175.6	3.6189	173.1	172.8	4.063	175.5	3.6463
4.105	175.9	3.6178	173.5	173.1	4.0645	175.8	3.6452
4.1067	176.2	3.6168	173.8	173.5	4.0661	176.2	3.6444
4.1087	176.6	3.6159	174.2	173.8	4.0676	176.5	3.6437
4.1106	176.9	3.6148	174.5	174.1	4.0689	176.8	3.6429
4.1124	177.2	3.6137	174.8	174.5	4.0703	177.2	3.6416
4.1143	177.6	3.6125	175.2	174.8	4.0721	177.5	3.6404
4.1164	177.9	3.6114	175.5	175.1	4.0737	177.8	3.6396
4.1183	178.2	3.6102	175.8	175.5	4.0751	178.2	3.6385
4.1205	178.6	3.6089	176.2	175.8	4.0769	178.5	3.6378
4.1226	178.9	3.6077	176.5	176.1	4.0785	178.8	3.6372
4.1248	179.2	3.6065	176.8	176.5	4.0803	179.2	3.6359
4.1271	179.6	3.6049	177.2	176.8	4.0817	179.5	3.6351
4.129	179.9	3.6037	177.5	177.1	4.0834	179.8	3.6341
4.1313	180.2	3.6023	177.8	177.5	4.0854	180.2	3.6334
4.1336	180.6	3.601	178.2	177.8	4.087	180.5	3.6323
4.136	180.9	3.5995	178.5	178.1	4.089	180.8	3.6316
4.1381	181.2	3.5979	178.8	178.5	4.091	181.2	3.6302
4.1403	181.6	3.5967	179.2	178.8	4.0929	181.5	3.6292
4.1425	181.9	3.5951	179.5	179.1	4.0946	181.8	3.6285
4.1445	182.2	3.5938	179.8	179.5	4.0968	182.2	3.6272
4.1464	182.6	3.5919	180.2	179.8	4.0983	182.5	3.6263
4.1485	182.9	3.5905	180.5	180.1	4.1	182.8	3.6254
4.1504	183.2	3.5889	180.8	180.5	4.1022	183.2	3.6244
4.1526	183.6	3.5872	181.2	180.8	4.1042	183.5	3.6235
4.1549	183.9	3.5857	181.5	181.1	4.1062	183.8	3.6226
4.1567	184.2	3.5835	181.8	181.5	4.1081	184.2	3.6215
4.1588	184.6	3.582	182.2	181.8	4.1104	184.5	3.6206
4.1611	184.9	3.5801	182.5	182.1	4.1124	184.8	3.6196
4.1631	185.3	3.5779	182.8	182.5	4.1144	185.2	3.6184
4.1651	185.6	3.5761	183.2	182.8	4.1163	185.5	3.6175
4.1673	185.9	3.5744	183.5	183.1	4.1186	185.8	3.6165
4.1695	186.3	3.5725	183.8	183.5	4.1205	186.2	3.6155
4.1712	186.6	3.5703	184.2	183.8	4.1226	186.5	3.6141
4.1733	186.9	3.5682	184.5	184.1	4.1245	186.8	3.6128
4.1755	187.3	3.5663	184.8	184.5	4.1265	187.2	3.6119
4.1774	187.6	3.5641	185.2	184.8	4.1284	187.5	3.6106
4.1795	187.9	3.562	185.5	185.1	4.1304	187.8	3.6093
4.1815	188.3	3.5598	185.8	185.5	4.1323	188.2	3.608
4.1831	188.6	3.5576	186.2	185.8	4.1346	188.5	3.6068
4.185	188.9	3.5558	186.5	186.1	4.1361	188.8	3.6052
4.1868	189.3	3.5538	186.8	186.5	4.1381	189.2	3.604
4.189	189.6	3.5517	187.2	186.8	4.1402	189.5	3.6029
4.1907	189.9	3.5496	187.5	187.1	4.1422	189.9	3.6018
4.1926	190.3	3.5472	187.8	187.5	4.1437	190.2	3.6003
4.1941	190.6	3.5451	188.2	187.8	4.1457	190.5	3.5987
4.196	190.9	3.5434	188.5	188.1	4.1474	190.9	3.5972
4.1974	191.3	3.541	188.8	188.5	4.149	191.2	3.5961
4.1992	191.6	3.5386	189.2	188.8	4.1504	191.5	3.5942
4.2006	191.9	3.5364	189.5	189.1	4.1521	191.9	3.5927
4.2023	192.3	3.5341	189.8	189.5	4.1538	192.2	3.5914
4.2036	192.6	3.5317	190.2	189.8	4.1555	192.5	3.5894
4.2053	192.9	3.5296	190.5	190.2	4.1572	192.9	3.5877
4.2068	193.3	3.5277	190.9	190.5	4.1588	193.2	3.5857
4.2085	193.6	3.5254	191.2	190.8	4.1602	193.5	3.584
4.2099	193.9	3.5232	191.5	191.2	4.1614	193.9	3.5823
4.2116	194.3	3.5211	191.9	191.5	4.1626	194.2	3.5801
4.2129	194.6	3.5189	192.2	191.8	4.1639	194.5	3.5781
4.2147	194.9	3.5169	192.5	192.2	4.1654	194.9	3.5762
4.2161	195.3	3.515	192.9	192.5	4.1665	195.2	3.5741
4.2178	195.6	3.5127	193.2	192.8	4.1676	195.5	3.5725
4.2191	195.9	3.511	193.5	193.2	4.169	195.9	3.5705
4.2201	196.3	3.5085	193.9	193.5	4.1705	196.2	3.5679
4.2212	196.6	3.5062	194.2	193.8	4.1715	196.5	3.5657
4.2223	197	3.5046	194.5	194.2	4.1727	196.9	3.5632
4.2237	197.3	3.5023	194.9	194.5	4.1741	197.2	3.5607
4.2248	197.6	3.5004	195.2	194.8	4.1753	197.5	3.5586
4.2257	198	3.4984	195.5	195.2	4.1767	197.9	3.5561
4.2263	198.3	3.4966	195.9	195.5	4.178	198.2	3.5531
4.2273	198.6	3.4941	196.2	195.8	4.1795	198.5	3.5497
4.2279	199	3.4919	196.5	196.2	4.1805	198.9	3.5469
4.2287	199.3	3.4897	196.9	196.5	4.1817	199.2	3.544
4.2298	199.6	3.4877	197.2	196.8	4.1828	199.5	3.5407
4.2304	200	3.4852	197.5	197.2	4.1839	199.9	3.5375
4.2308	200.3	3.4832	197.9	197.5	4.1846	200.2	3.5341
4.2319	200.6	3.4817	198.2	197.8	4.186	200.5	3.5305
4.2327	201	3.4798	198.5	198.2	4.1867	200.9	3.5266
4.2335	201.3	3.4775	198.9	198.5	4.1879	201.2	3.5238
4.2346	201.6	3.4755	199.2	198.8	4.1885	201.5	3.52
4.2356	202	3.473	199.5	199.2	4.1898	201.9	3.5158
4.2366	202.3	3.4702	199.9	199.5	4.1907	202.2	3.5124
4.2374	202.6	3.4682	200.2	199.8	4.1915	202.5	3.5079
4.238	203	3.4662	200.5	200.2	4.1924	202.9	3.5042
4.2391	203.3	3.464	200.9	200.5	4.1935	203.2	3.5001
4.2398	203.6	3.4617	201.2	200.8	4.1943	203.5	3.4953
4.2406	204	3.4586	201.5	201.2	4.195	203.9	3.4911
4.2411	204.3	3.4561	201.9	201.5	4.1958	204.2	3.4863
4.242	204.6	3.4535	202.2	201.8	4.1964	204.5	3.4812
4.2429	205	3.4511	202.5	202.2	4.1969	204.9	3.4761
4.2437	205.3	3.4488	202.9	202.5	4.1975	205.2	3.4704
4.2446	205.6	3.4462	203.2	202.8	4.1984	205.6	3.464
4.2448	206	3.4439	203.5	203.2	4.1994	205.9	3.4569
4.2459	206.3	3.4409	203.9	203.5	4.2	206.2	3.4505
4.2463	206.6	3.438	204.2	203.8	4.2005	206.6	3.4418
4.247	207	3.4347	204.5	204.2	4.2012	206.9	3.4327
4.2473	207.3	3.4319	204.9	204.5	4.2019	207.2	3.4243
4.248	207.7	3.4287	205.2	204.8	4.2023	207.6	3.415
4.249	208	3.4256	205.5	205.2	4.2031	207.9	3.4053
4.2496	208.3	3.4215	205.9	205.5	4.2037	208.2	3.3938
4.2504	208.7	3.4186	206.2	205.8	4.2045	208.6	3.3829
4.2511	209	3.4153	206.5	206.2	4.2053	208.9	3.373
4.2518	209.3	3.4119	206.9	206.5	4.2062	209.2	3.3605
4.2522	209.7	3.4085	207.2	206.9	4.2067	209.6	3.3451
4.253	210	3.4051	207.5	207.2	4.2071	209.9	3.3287
4.2535	210.3	3.4014	207.9	207.5	4.2079	210.2	3.3147
4.2542	210.7	3.3975	208.2	207.9	4.2084	210.6	3.2999
4.255	211	3.3939	208.5	208.2	4.2085	210.9	3.2847
4.2558	211.3	3.3902	208.9	208.5	4.209	211.2	3.2693
4.2563	211.7	3.3868	209.2	208.9	4.2098	211.6	3.2498
4.257	212	3.3817	209.6	209.2	4.2101	211.9	3.227
4.2577	212.3	3.3775	209.9	209.5	4.211	212.2	3.2048
4.2587	212.7	3.3729	210.2	209.9	4.2116	212.6	3.1799
4.2595	213	3.3681	210.6	210.2	4.2124	212.9	3.1541
4.2608	213.3	3.3628	210.9	210.5	4.2133	213.2	3.1258
4.2617	213.7	3.3572	211.2	210.9	4.2143	213.6	3.0997
4.2625	214	3.3524	211.6	211.2	4.2149	213.9	3.0734
4.2632	214.3	3.3468	211.9	211.5	4.2153	214.2	3.0463
4.264	214.7	3.3395	212.2	211.9	4.2161	214.6	3.0162
4.2651	215	3.3322	212.6	212.2	4.2169	214.9	2.9861
4.2659	215.3	3.3265	212.9	212.5	4.2175	215.2	2.955
4.2665	215.7	3.3194	213.2	212.9	4.2181	215.6	2.925
4.2673	216	3.3116	213.6	213.2	4.2186	215.9	2.8961
4.2684	216.3	3.3034	213.9	213.5	4.2194	216.2	2.8671
4.2691	216.7	3.2949	214.2	213.9	4.22	216.6	2.8367
4.2704	217	3.2864	214.6	214.2	4.2209	216.9	2.8065
4.2713	217.3	3.2764	214.9	214.5	4.2217	217.2	2.7734
4.2724	217.7	3.2665	215.2	214.9	4.2222	217.6	2.7414
4.2738	218	3.2568	215.6	215.2	4.2234	217.9	2.7063
4.275	218.4	3.2464	215.9	215.5	4.2242	218	2.7
4.2761	218.7	3.2338	216.2	215.9	4.2251
4.2773	219	3.2211	216.6	216.2	4.2262
4.2786	219.4	3.2058	216.9	216.5	4.227
4.2797	219.7	3.1923	217.2	216.9	4.2277
4.2809	220	3.1777	217.6	217.2	4.2285
4.2821	220.4	3.1622	217.9	217.5	4.2294
4.2835	220.7	3.1445	218.2	217.9	4.2302
4.2848	221	3.127	218.6	218.2	4.2313
4.2865	221.4	3.1095	218.9	218.5	4.2324
4.288	221.7	3.0881	219.2	218.9	4.2333
4.2893	222	3.0675	219.6	219.2	4.2346
4.291	222.4	3.0472	219.9	219.6	4.2358
4.2928	222.7	3.0252	220.2	219.9	4.237
4.2944	223	3.0027	220.6	220.2	4.2383
4.2959	223.4	2.9788	220.9	220.6	4.2391
4.2975	223.7	2.9536	221.2	220.9	4.2406
4.2992	224	2.9232	221.6	221.2	4.2417
4.3008	224.4	2.8908	221.9	221.6	4.2426
4.3025	224.7	2.8547	222.2	221.9	4.2436
4.3043	225	2.8127	222.6	222.2	4.2446
4.3065	225.4	2.77	222.9	222.6	4.2459
4.3083	225.7	2.7224	223.2	222.9	4.2474
4.3104	225.9	2.7	223.6	223.2	4.2491
4.3124			223.9	223.6	4.2507
4.3147			224.3	223.9	4.2529
4.3167			224.6	224.2	4.2546
4.3189			224.9	224.6	4.2564
4.3212			225.3	224.9	4.2584
4.324			225.6	225.2	4.2603
4.3268			225.9	225.6	4.2625
4.3294			226.3	225.9	4.2646
4.3321			226.6	226.2	4.2668
4.3347			226.9	226.6	4.269
4.3367			227.3	226.9	4.2711
4.3392			227.6	227.2	4.2741
4.3417			227.9	227.6	4.2766
4.3448			228.3	227.9	4.2789
4.3485			228.6	228.2	4.2817
4.3528			228.9	228.6	4.2845
4.3572			229.3	228.9	4.2873
4.3607			229.6	229.2	4.2901
4.3646			229.9	229.6	4.2927
4.3686			230.3	229.9	4.2961
4.3721			230.6	230.2	4.2994
4.3766			230.9	230.6	4.3026
4.3809			231.3	230.9	4.3057
4.3857			231.6	231.2	4.3093
4.3903			231.9	231.6	4.3132
4.3955			232.3	231.9	4.3164
4.4001			232.6	232.2	4.3201
4.4			232.9	232.6	4.3237
4.4003			233.3	232.9	4.3277
4.4003			233.6	233.3	4.3316
4.4003			233.9	233.6	4.3359
4.4004			234.3	233.9	4.34
4.4003			234.6	234.3	4.3442
4.4003			234.9	234.6	4.3488
4.4003			235.3	234.9	4.353
4.4003			235.6	235.3	4.357
4.4003			235.9	235.6	4.3617
4.4003			236.3	235.9	4.3657
4.4004			236.6	236.3	4.3705
4.4003			236.9	236.6	4.3752
4.4004			237.3	236.9	4.3803
4.4003			237.6	237.3	4.3855
4.4003			237.9	237.6	4.3908
4.4003			238.3	237.9	4.3958
4.4003			238.6	238.2	4.4001
4.4003			238.9	238.2	4.4
4.4003			239.3	238.5	4.4004
4.4003			239.6	238.8	4.4004
4.4003			239.9	239.1	4.4004
4.4003			240.3	239.4	4.4004
4.4003			240.6	239.7	4.4004
4.4003			240.9	239.9	4.4004
4.4003			241.3	240.1	4.4004
4.4003			241.4	240.4	4.4004
4.4003			241.4	240.6	4.4004
4.4003			241.7	240.8	4.4004
4.4003			242	241	4.4004
4.4004			242.3	241.2	4.4004
4.4003			242.6	241.3	4.4004
4.4003			242.8	241.5	4.4004
4.4003			243.1	241.7	4.4004
4.4004			243.3	241.8	4.4004
4.4003			243.5	242	4.4004
4.4004			243.7	242.2	4.4004
4.4003			244	242.3	4.4004
4.4003			244.2	242.5	4.4004
4.4004			244.3	242.6	4.4004
4.4003			244.5	242.7	4.4004
4.4003			244.7	242.9	4.4004
4.4003			244.9	243	4.4004
4.4003			245	243.1	4.4004
4.4003			245.2	243.2	4.4004
4.4003			245.4	243.4	4.4004
4.4004			245.5	243.5	4.4004
4.4003			245.7	243.6	4.4004
4.4003			245.8	243.7	4.4004
4.4003			245.9	243.8	4.4004
4.4003			246.1	243.9	4.4004
4.4003			246.2	244	4.4004
4.4003			246.3	244.1	4.4004
4.4004			246.4	244.2	4.4004
4.4003			246.6	244.3	4.4004
4.4003			246.7	244.4	4.4004
4.4003			246.8	244.5	4.4004
4.4003			246.9	244.6	4.4004
4.4004			247	244.7	4.4003
4.4003			247.1	244.7	4.4004
4.4003			247.2	244.8	4.4004
4.4003			247.3	244.9	4.4004
4.4004			247.4	245	4.4004
4.4003			247.5	245.1	4.4004
4.4003			247.6	245.1	4.4004
4.4003			247.7	245.2	4.4004
4.4003			247.8	245.3	4.4004
4.4004			247.8	245.4	4.4004
4.4003			247.9	245.4	4.4004
4.4003			248	245.5	4.4004
4.4004			248.1	245.6	4.4004
4.4003			248.2	245.7	4.4004
4.4003			248.2	245.7	4.4004
4.4003			248.3	245.8	4.4004
4.4003			248.4	245.9	4.4004
4.4003			248.5	245.9	4.4004
4.4004			248.5	246	4.4004
4.4003			248.6	246	4.4004
4.4003			248.7	246.1	4.4004
4.4003			248.7	246.2	4.4004
4.4004			248.8	246.2	4.4004
4.4003			248.8	246.3	4.4004
4.4003			248.9	246.3	4.4004
4.4003			249	246.4	4.4004
4.4004			249	246.4	4.4004
4.4003			249.1	246.5	4.4003
4.4003			249.1	246.5	4.4004
4.4003			249.2	246.6	4.4003
4.4003			249.2	246.6	4.4004
4.4003			249.3	246.7	4.4004
4.4003			249.3	246.7	4.4004
4.4003			249.4	246.8	4.4004
4.4004			249.4	246.8	4.4004
4.4003			249.5	246.9	4.4004
4.4003			249.5	246.9	4.4004
4.4004			249.6	247	4.4004
4.4004			249.6	247	4.4004
4.4003			249.7	247.1	4.4004
4.4003			249.7	247.1	4.4004
4.4003			249.7	247.2	4.4004
4.4003			249.8	247.2	4.4004
4.4003			249.8	247.3	4.4004
4.4004			249.9	247.3	4.4004
4.4004			249.9	247.3	4.4004
4.4003			249.9	247.4	4.4004
4.4003			250	247.4	4.4004
4.4003			250	247.5	4.4004
4.4003			250	247.5	4.4004
4.4003			250.1	247.5	4.4004
4.4003			250.1	247.6	4.4004
4.4003			250.2	247.6	4.4004
4.4003			250.2	247.7	4.4004
4.4003				247.7	4.4004
4.4003				247.7	4.4004
4.4004				247.8	4.4004
4.4003				247.8	4.4004
4.4003				247.8	4.4004
4.4003
4.4003
4.4003
4.4003
4.4003

## Sheet: Figure 2f
	Specific Capacity (mAh/g)
Cycle #	0.95Li	1.05Li
1	225.855	217.973
2	226.084	231.307
3	225.195	233.436
4	203.045	217.8
5	202.088	217.307
6	202.855	217.87
7	202.907	217.741
8	203.612	217.937
9	203.603	217.568
10	203.29	217.624
11	202.401	216.796
12	202.272	217.112
13	201.925	216.537
14	201.816	216.169
15	201.369	215.793
16	200.938	215.329
17	200.099	214.878
18	200.334	214.302
19	200.459	213.814
20	199.959	213.543
21	199.749	213.064
22	199.152	212.725
23	198.611	212.05
24	198.789	211.625
25	198.529	210.62
26	197.953	209.978
27	197.585	209.596
28	197.254	208.747
29	196.441	208.532
30	196.777	207.77
31	196.586	207.017
32	196.348	206.244
33	195.051	205.584
34	194.704	204.342
35	194.526	203.846
36	194.548	203.329
37	194.649	202.526
38	193.499	201.632
39	192.892	201.096
40	192.659	200.286
41	193.026	198.747
42	193.997	198.611
43	192.259	198.561
44	192.525	197.029
45	192.577	196.872
46	192.231	195.831
47	190.902	194.428
48	191.087	194.086
49	190.814	193.691
50	190.907	192.768
51	190.694	191.952
52	190.245	191.27
53	190.065	190.82
54	213.335	208.031
55	190.881	188.801
56	190.471	188.35
57	190.829	187.679
58	190.576	187.563
59	188.745	186.064
60	189.256	185.708
61	188.349	184.823
62	188.393	184.244
63	189.064	184.536
64	188.757	183.669
65	187.544	183.279
66	187.093	182.298
67	186.581	182.048
68	187.146	181.225
69	187.092	181.271
70	185.954	180.72
71	185.833	180.379
72	184.892	179.493
73	185.941	178.688
74	185.65	178.606
75	185.321	178.314
76	183.692	177.856
77	184.036	176.97
78	183.701	177.132
79	184.079	176.565
80	184.074	176.036
81	183.845	175.938
82	182.634	175.598
83	182.442	174.978
84	182.056	174.206
85	182.999	173.576
86	182.98	173.192
87	181.898	173.426
88	181.659	172.824
89	181.734	172.576
90	181.884	171.506
91	181.507	171.825
92	181.422	171.174
93	180.586	171.002
94	182.902	170.436
95	183.313	170.244
96	182.602	169.599
97	182.769	170.773
98	182.741	170.394
99	181.936	170.166
100	181.997	170.373
101	182.132	169.415
102	182.109	169.329
103	181.773	168.763
104	181.68	168.317
105	212.304	191.73

## Sheet: Figure 2g
0.95Li								0.95Li
Cycle2		Cycle54		Cycle105				Cycle2		Cycle54		Cycle105
Specific Capacity / mAh/g	Voltage /V	Specific Capacity / mAh/g	Voltage /V	Specific Capacity / mAh/g	Voltage /V			Specific Capacity / mAh/g	Voltage /V	Specific Capacity / mAh/g	Voltage /V	Specific Capacity / mAh/g	Voltage /V
0	4.36213	0	4.36849	0	4.37268			0	4.38291	0	4.37097	0	4.35857
0.054	4.31191	0.032	4.31796	0.017	4.3209			0.335	4.34276	0.026	4.32044	0.013	4.30773
0.388	4.28634	0.365	4.28649	0.35	4.27424			0.67	4.3347	0.36	4.27998	0.077	4.2575
0.723	4.27703	0.699	4.27703	0.683	4.26339			1.004	4.32819	0.693	4.2699	0.411	4.231
1.057	4.27021	1.034	4.27006	1.017	4.25704			1.337	4.32245	1.028	4.26448	0.746	4.22216
1.392	4.26463	1.369	4.26463	1.351	4.25177			1.671	4.31703	1.363	4.26014	1.079	4.21689
1.724	4.26014	1.702	4.26045	1.685	4.24727			2.005	4.31207	1.698	4.25688	1.413	4.21271
2.058	4.25626	2.036	4.25688	2.019	4.2434			2.338	4.30726	2.032	4.25378	1.748	4.20991
2.393	4.2527	2.369	4.25363	2.352	4.23999			2.672	4.30308	2.366	4.25084	2.082	4.20681
2.727	4.24944	2.703	4.25068	2.685	4.23658			3.007	4.29858	2.699	4.24836	2.416	4.20418
3.06	4.24634	3.038	4.24805	3.019	4.23332			3.34	4.2944	3.033	4.24588	2.75	4.20216
3.394	4.24355	3.371	4.24526	3.352	4.23022			3.673	4.29052	3.367	4.2434	3.085	4.20061
3.727	4.24076	3.705	4.24293	3.687	4.22774			4.007	4.28695	3.701	4.24107	3.419	4.19922
4.062	4.23844	4.04	4.2403	4.021	4.22557			4.342	4.28308	4.035	4.23828	3.754	4.19844
4.396	4.23596	4.374	4.23797	4.355	4.22371			4.676	4.27998	4.37	4.23565	4.087	4.19736
4.729	4.23394	4.708	4.23565	4.688	4.22185			5.01	4.27626	4.704	4.23301	4.422	4.19643
5.063	4.23208	5.042	4.23394	5.021	4.22015			5.344	4.27316	5.039	4.23038	4.756	4.19565
5.397	4.22976	5.375	4.23224	5.354	4.2186			5.679	4.26975	5.372	4.2279	5.09	4.19441
5.732	4.22743	5.709	4.23053	5.687	4.21736			6.013	4.26649	5.707	4.22573	5.424	4.19348
6.065	4.22557	6.043	4.22867	6.021	4.21596			6.348	4.26386	6.04	4.22387	5.758	4.19224
6.398	4.22387	6.378	4.22666	6.355	4.21457			6.683	4.26045	6.375	4.22185	6.092	4.19116
6.732	4.22216	6.713	4.22464	6.688	4.21255			7.017	4.2575	6.71	4.22015	6.426	4.18976
7.066	4.22046	7.046	4.22294	7.022	4.21131			7.351	4.25471	7.044	4.21844	6.761	4.18852
7.399	4.2186	7.381	4.22123	7.355	4.21023			7.685	4.25177	7.378	4.21658	7.095	4.18744
7.734	4.21689	7.714	4.21968	7.688	4.20945			8.018	4.24913	7.711	4.21472	7.429	4.18635
8.068	4.21534	8.047	4.21844	8.022	4.20806			8.352	4.24665	8.046	4.21333	7.764	4.18511
8.402	4.21395	8.38	4.21751	8.356	4.20697			8.686	4.24402	8.38	4.21177	8.098	4.18387
8.735	4.2124	8.714	4.21658	8.689	4.20573			9.021	4.24185	8.713	4.21023	8.433	4.18217
9.069	4.211	9.047	4.21581	9.023	4.20464			9.356	4.23937	9.048	4.20914	8.767	4.18062
9.402	4.2096	9.381	4.21488	9.356	4.20356			9.69	4.23673	9.381	4.20836	9.1	4.17953
9.736	4.20852	9.715	4.21395	9.69	4.20247			10.025	4.23456	9.716	4.20728	9.433	4.17845
10.069	4.20728	10.05	4.21302	10.023	4.20154			10.359	4.23224	10.051	4.20573	9.768	4.17721
10.404	4.20604	10.384	4.21193	10.358	4.20061			10.694	4.22991	10.384	4.20464	10.101	4.17612
10.738	4.2048	10.719	4.211	10.691	4.19937			11.027	4.2279	10.718	4.20356	10.435	4.17535
11.072	4.20356	11.054	4.20976	11.024	4.19844			11.362	4.22526	11.051	4.20216	10.769	4.17426
11.406	4.20247	11.387	4.20867	11.358	4.19751			11.696	4.22309	11.386	4.20092	11.102	4.17349
11.741	4.20139	11.721	4.20774	11.691	4.19627			12.03	4.22139	11.72	4.19953	11.437	4.17271
12.075	4.20046	12.055	4.20666	12.025	4.19503			12.364	4.21922	12.055	4.19829	11.77	4.17225
12.408	4.19953	12.389	4.20557	12.358	4.19379			12.698	4.21767	12.39	4.19674	12.104	4.17225
12.741	4.1986	12.723	4.20449	12.693	4.19255			13.033	4.2155	12.724	4.19534	12.438	4.17225
13.075	4.19767	13.056	4.2034	13.026	4.19162			13.367	4.21379	13.059	4.1941	12.773	4.17225
13.41	4.19674	13.39	4.20247	13.36	4.19038			13.702	4.21193	13.392	4.19302	13.107	4.17209
13.743	4.19565	13.724	4.20154	13.693	4.18899			14.036	4.21023	13.726	4.19193	13.441	4.17209
14.077	4.19457	14.058	4.20046	14.027	4.18775			14.369	4.20867	14.061	4.191	13.776	4.17178
14.411	4.19379	14.392	4.19937	14.36	4.18635			14.702	4.20681	14.394	4.19007	14.11	4.17163
14.744	4.19302	14.725	4.19844	14.693	4.18527			15.036	4.20542	14.728	4.18914	14.444	4.17147
15.079	4.19209	15.058	4.19751	15.027	4.18434			15.37	4.20387	15.063	4.18837	14.778	4.17132
15.412	4.19116	15.392	4.19658	15.36	4.18356			15.704	4.20247	15.396	4.18775	15.112	4.17085
15.746	4.19023	15.726	4.19581	15.695	4.18279			16.037	4.20139	15.729	4.18651	15.446	4.1707
16.08	4.18945	16.06	4.19488	16.028	4.18217			16.372	4.19999	16.062	4.18573	15.78	4.17039
16.413	4.18852	16.393	4.19395	16.363	4.1817			16.707	4.1986	16.396	4.18527	16.113	4.17023
16.747	4.18775	16.727	4.19302	16.695	4.18108			17.042	4.19736	16.731	4.18434	16.447	4.17008
17.08	4.18713	17.06	4.19209	17.029	4.18077			17.375	4.19612	17.066	4.18418	16.78	4.1693
17.414	4.18604	17.393	4.19131	17.363	4.17984			17.71	4.19519	17.401	4.18387	17.113	4.1693
17.748	4.18527	17.726	4.19054	17.697	4.17891			18.044	4.1941	17.736	4.18325	17.447	4.16868
18.083	4.18449	18.059	4.18976	18.03	4.17783			18.378	4.19317	18.07	4.18294	17.782	4.1676
18.417	4.18372	18.394	4.18868	18.364	4.1769			18.712	4.19178	18.403	4.18263	18.117	4.16729
18.751	4.1831	18.727	4.18775	18.698	4.17612			19.047	4.19085	18.738	4.18232	18.451	4.16651
19.085	4.18232	19.06	4.18666	19.031	4.1755			19.38	4.18992	19.072	4.18186	18.786	4.1662
19.419	4.18155	19.393	4.18573	19.364	4.17457			19.714	4.18868	19.405	4.18124	19.12	4.16527
19.753	4.18093	19.726	4.1848	19.697	4.17395			20.049	4.18775	19.74	4.18077	19.453	4.16496
20.085	4.18015	20.061	4.18403	20.032	4.17333			20.383	4.18728	20.074	4.18	19.788	4.16434
20.419	4.17922	20.395	4.18341	20.366	4.1724			20.718	4.18635	20.409	4.17969	20.123	4.16434
20.753	4.17845	20.73	4.18263	20.7	4.17132			21.052	4.18558	20.744	4.17953	20.457	4.16372
21.086	4.17767	21.064	4.18186	21.033	4.17054			21.386	4.1848	21.077	4.17876	20.791	4.1631
21.42	4.17659	21.398	4.18093	21.367	4.16961			21.72	4.18403	21.411	4.1786	21.125	4.16279
21.753	4.1755	21.732	4.18	21.7	4.16868			22.054	4.18341	21.746	4.17814	21.459	4.16217
22.086	4.17442	22.065	4.17922	22.034	4.16791			22.388	4.18279	22.08	4.17783	21.794	4.16217
22.42	4.17349	22.399	4.17829	22.368	4.16713			22.723	4.18217	22.414	4.17752	22.127	4.16217
22.755	4.17256	22.733	4.17752	22.702	4.1662			23.057	4.18155	22.747	4.17721	22.461	4.16202
23.088	4.17178	23.067	4.17674	23.035	4.16512			23.391	4.18108	23.081	4.1769	22.795	4.16217
23.421	4.17085	23.4	4.17597	23.369	4.16419			23.726	4.18077	23.415	4.17674	23.13	4.16171
23.755	4.16992	23.733	4.17519	23.702	4.16341			24.059	4.18	23.749	4.17659	23.464	4.16155
24.088	4.16915	24.066	4.17442	24.035	4.16248			24.394	4.17938	24.084	4.17643	23.798	4.16124
24.422	4.16837	24.399	4.17333	24.37	4.16124			24.727	4.17891	24.419	4.17612	24.133	4.16109
24.756	4.1676	24.733	4.1724	24.703	4.16016			25.062	4.17845	24.753	4.17581	24.468	4.16062
25.088	4.16682	25.068	4.17147	25.036	4.15923			25.397	4.17814	25.087	4.17566	24.803	4.16047
25.423	4.16605	25.402	4.1707	25.37	4.15814			25.732	4.17783	25.42	4.17504	25.138	4.16
25.756	4.16512	25.735	4.16977	25.703	4.1569			26.065	4.17721	25.754	4.17488	25.473	4.15938
26.091	4.16419	26.069	4.16884	26.037	4.15582			26.399	4.17674	26.088	4.17411	25.806	4.15876
26.426	4.16326	26.402	4.16806	26.37	4.15458			26.733	4.17643	26.423	4.17395	26.141	4.1583
26.759	4.16248	26.735	4.16713	26.704	4.15334			27.066	4.17597	26.757	4.1738	26.475	4.15768
27.093	4.16155	27.068	4.1662	27.037	4.15225			27.4	4.17566	27.091	4.17349	26.809	4.15737
27.428	4.16047	27.401	4.16512	27.371	4.15086			27.733	4.1755	27.424	4.17349	27.143	4.15628
27.762	4.15969	27.735	4.16419	27.705	4.14946			28.067	4.17488	27.759	4.17333	27.478	4.15551
28.097	4.15876	28.068	4.1631	28.039	4.14822			28.401	4.17457	28.092	4.17333	27.812	4.15473
28.431	4.15783	28.403	4.16202	28.373	4.14683			28.736	4.17411	28.426	4.17333	28.145	4.15411
28.764	4.15706	28.737	4.16078	28.707	4.14543			29.07	4.17395	28.761	4.17287	28.479	4.15303
29.099	4.15613	29.071	4.15954	29.04	4.14404			29.404	4.17364	29.095	4.17271	28.813	4.15225
29.433	4.15535	29.405	4.15845	29.373	4.14264			29.739	4.17318	29.429	4.17225	29.147	4.15132
29.767	4.15427	29.739	4.15721	29.708	4.14125			30.074	4.17271	29.764	4.17178	29.482	4.1507
30.1	4.15334	30.073	4.15582	30.041	4.1397			30.408	4.17256	30.098	4.17132	29.815	4.14977
30.434	4.15225	30.406	4.15458	30.375	4.13784			30.742	4.17225	30.432	4.17116	30.149	4.14915
30.768	4.15117	30.739	4.15318	30.709	4.13613			31.077	4.17209	30.766	4.17085	30.483	4.14822
31.103	4.15008	31.072	4.15179	31.042	4.13458			31.411	4.17132	31.1	4.1707	30.817	4.1476
31.437	4.14884	31.406	4.15055	31.375	4.13303			31.745	4.17116	31.433	4.17023	31.152	4.14698
31.771	4.14776	31.739	4.14915	31.709	4.13163			32.08	4.17085	31.766	4.16992	31.487	4.14636
32.104	4.14667	32.073	4.14791	32.042	4.13039			32.414	4.1707	32.1	4.16961	31.822	4.14512
32.438	4.14543	32.406	4.14652	32.377	4.12915			32.748	4.17039	32.434	4.16961	32.155	4.14466
32.772	4.14419	32.74	4.14512	32.71	4.1276			33.083	4.16992	32.768	4.16946	32.49	4.14404
33.105	4.14295	33.075	4.14373	33.044	4.12605			33.416	4.16961	33.101	4.1693	32.824	4.14326
33.438	4.14171	33.408	4.14218	33.378	4.1245			33.751	4.16946	33.434	4.16899	33.159	4.14264
33.773	4.14047	33.742	4.14078	33.711	4.12311			34.085	4.16899	33.768	4.16868	33.494	4.14218
34.107	4.13908	34.075	4.13923	34.045	4.12109			34.419	4.16884	34.103	4.16837	33.829	4.1414
34.442	4.13768	34.41	4.13768	34.379	4.11923			34.753	4.16853	34.437	4.16822	34.163	4.14063
34.775	4.13613	34.745	4.13598	34.712	4.11753			35.088	4.16791	34.77	4.1676	34.497	4.13954
35.108	4.13458	35.079	4.13443	35.045	4.11598			35.422	4.16791	35.105	4.16729	34.832	4.13892
35.442	4.13303	35.413	4.13272	35.38	4.11412			35.756	4.1676	35.438	4.16682	35.166	4.13784
35.776	4.13148	35.746	4.13117	35.714	4.11241			36.09	4.16729	35.773	4.16636	35.501	4.1366
36.109	4.12993	36.079	4.12946	36.047	4.1104			36.424	4.16667	36.107	4.16558	35.835	4.13536
36.442	4.12838	36.412	4.1276	36.381	4.10854			36.758	4.16651	36.441	4.16512	36.17	4.13443
36.776	4.12683	36.747	4.12574	36.714	4.10652			37.093	4.1662	36.776	4.16434	36.505	4.13303
37.11	4.12528	37.081	4.12388	37.048	4.10466			37.427	4.16558	37.111	4.16388	36.839	4.13195
37.443	4.12373	37.416	4.12202	37.382	4.1028			37.761	4.16527	37.445	4.16326	37.174	4.13055
37.776	4.12218	37.749	4.12016	37.716	4.10094			38.094	4.16481	37.779	4.1631	37.508	4.12915
38.111	4.12047	38.083	4.11815	38.049	4.09893			38.429	4.1645	38.114	4.16233	37.842	4.12745
38.445	4.11892	38.418	4.11629	38.382	4.09707			38.763	4.16388	38.449	4.16171	38.176	4.12605
38.78	4.11722	38.752	4.11427	38.715	4.09521			39.098	4.16372	38.783	4.1614	38.51	4.12404
39.113	4.11582	39.086	4.11226	39.048	4.09304			39.431	4.16295	39.117	4.16078	38.845	4.1228
39.446	4.11427	39.421	4.11009	39.381	4.09102			39.765	4.16248	39.452	4.15969	39.179	4.12063
39.781	4.11272	39.755	4.10807	39.716	4.08885			40.098	4.16217	39.787	4.15907	39.513	4.11892
40.115	4.11102	40.089	4.1059	40.049	4.08668			40.431	4.16171	40.121	4.1583	39.848	4.11737
40.448	4.10931	40.423	4.10389	40.383	4.08467			40.766	4.1614	40.455	4.15752	40.182	4.1152
40.782	4.10776	40.756	4.10187	40.717	4.0825			41.1	4.16078	40.788	4.15706	40.517	4.11334
41.117	4.10621	41.09	4.0997	41.05	4.08033			41.433	4.16031	41.122	4.15628	40.85	4.11117
41.45	4.10435	41.423	4.09753	41.384	4.07831			41.768	4.16	41.455	4.15551	41.183	4.10947
41.785	4.1028	41.757	4.09536	41.717	4.0763			42.103	4.15938	41.789	4.15473	41.518	4.10761
42.118	4.10094	42.089	4.09335	42.05	4.07397			42.436	4.15892	42.122	4.15411	41.853	4.10544
42.453	4.09939	42.424	4.09149	42.384	4.0718			42.769	4.15861	42.457	4.15303	42.187	4.10311
42.786	4.09738	42.759	4.08932	42.718	4.06979			43.102	4.15783	42.792	4.15194	42.52	4.10125
43.12	4.09567	43.092	4.08699	43.052	4.06793			43.436	4.15752	43.127	4.15117	42.855	4.09908
43.454	4.09381	43.425	4.08467	43.385	4.06576			43.771	4.1569	43.461	4.14977	43.189	4.09722
43.788	4.09211	43.76	4.0825	43.718	4.06374			44.105	4.15628	43.795	4.14853	43.523	4.09521
44.121	4.09025	44.094	4.08048	44.051	4.06173			44.439	4.15535	44.129	4.14714	43.856	4.09288
44.455	4.08823	44.428	4.07831	44.385	4.05987			44.774	4.15473	44.463	4.14559	44.191	4.09087
44.788	4.08622	44.761	4.07614	44.719	4.05785			45.109	4.15427	44.797	4.14388	44.525	4.08854
45.123	4.08436	45.096	4.07413	45.053	4.05584			45.442	4.15349	45.132	4.14264	44.859	4.08668
45.457	4.08234	45.429	4.07211	45.387	4.05382			45.776	4.15272	45.466	4.14078	45.193	4.08405
45.79	4.08048	45.762	4.06994	45.721	4.05149			46.111	4.15194	45.8	4.13908	45.528	4.08188
46.124	4.07831	46.096	4.06808	46.054	4.04917			46.445	4.15101	46.134	4.13753	45.862	4.07924
46.457	4.0763	46.429	4.06607	46.388	4.047			46.779	4.15039	46.47	4.13582	46.196	4.07707
46.79	4.07413	46.762	4.06405	46.722	4.04498			47.113	4.14946	46.803	4.13396	46.531	4.07459
47.124	4.07211	47.096	4.06204	47.055	4.04312			47.447	4.14853	47.137	4.1321	46.865	4.07227
47.457	4.07025	47.429	4.06002	47.389	4.04126			47.78	4.14745	47.47	4.12993	47.199	4.06932
47.791	4.06839	47.763	4.05801	47.722	4.03956			48.113	4.14667	47.803	4.12791	47.533	4.06715
48.124	4.06653	48.098	4.05584	48.055	4.0377			48.447	4.14574	48.137	4.1259	47.867	4.06452
48.459	4.06452	48.431	4.05382	48.389	4.03599			48.78	4.14497	48.47	4.12373	48.201	4.06188
48.792	4.0625	48.765	4.05181	48.724	4.03429			49.115	4.14388	48.805	4.12187	48.536	4.0594
49.126	4.06049	49.098	4.04979	49.057	4.03258			49.449	4.1428	49.14	4.11954	48.87	4.05692
49.459	4.05863	49.431	4.04793	49.391	4.03088			49.782	4.1414	49.473	4.11737	49.204	4.05444
49.794	4.05661	49.763	4.04591	49.725	4.02917			50.117	4.14032	49.808	4.1152	49.539	4.05196
50.128	4.05475	50.098	4.04405	50.058	4.02731			50.451	4.13908	50.143	4.11257	49.874	4.04963
50.462	4.05273	50.431	4.04219	50.392	4.02561			50.784	4.13784	50.477	4.10993	50.208	4.04731
50.795	4.05087	50.765	4.04018	50.725	4.02406			51.118	4.1366	50.812	4.10761	50.542	4.04498
51.127	4.04901	51.099	4.03832	51.059	4.02251			51.451	4.13536	51.146	4.10497	50.875	4.04281
51.461	4.04731	51.433	4.03646	51.392	4.02111			51.784	4.13412	51.481	4.10218	51.21	4.04064
51.795	4.04545	51.767	4.0346	51.726	4.01941			52.118	4.13272	51.815	4.09939	51.544	4.03894
52.129	4.04359	52.101	4.03274	52.06	4.01755			52.452	4.13101	52.149	4.09676	51.879	4.03692
52.462	4.04188	52.435	4.03088	52.394	4.016			52.786	4.12962	52.482	4.09397	52.214	4.03491
52.796	4.04002	52.769	4.02917	52.727	4.01429			53.12	4.12807	52.816	4.09149	52.547	4.03274
53.131	4.03832	53.103	4.02747	53.061	4.01274			53.454	4.12667	53.15	4.08839	52.881	4.03103
53.465	4.03646	53.436	4.02576	53.395	4.01119			53.788	4.12512	53.484	4.08591	53.215	4.02917
53.8	4.03475	53.771	4.0239	53.729	4.00964			54.121	4.12326	53.818	4.08296	53.549	4.02747
54.134	4.03289	54.105	4.0222	54.062	4.00794			54.455	4.12187	54.152	4.08048	53.883	4.02592
54.467	4.03119	54.44	4.02049	54.396	4.00639			54.789	4.12016	54.486	4.07754	54.217	4.02437
54.801	4.02933	54.774	4.01879	54.73	4.00484			55.124	4.1183	54.821	4.07506	54.551	4.02282
55.135	4.02762	55.108	4.01708	55.063	4.00329			55.458	4.11644	55.156	4.07242	54.885	4.02142
55.469	4.02592	55.443	4.01553	55.396	4.00158			55.792	4.11489	55.49	4.0701	55.22	4.02003
55.803	4.02421	55.776	4.01383	55.729	4.00003			56.127	4.11272	55.824	4.06777	55.554	4.01863
56.138	4.02251	56.11	4.01228	56.062	3.99817			56.46	4.11086	56.158	4.06514	55.888	4.01708
56.471	4.02096	56.444	4.01057	56.396	3.99678			56.795	4.10869	56.492	4.06312	56.222	4.01584
56.804	4.01941	56.777	4.00902	56.729	3.99523			57.128	4.10652	56.826	4.06095	56.556	4.01476
57.139	4.0177	57.112	4.00716	57.063	3.99383			57.462	4.10451	57.161	4.05832	56.89	4.01336
57.473	4.01615	57.446	4.00561	57.396	3.99228			57.797	4.1028	57.494	4.05615	57.224	4.01212
57.808	4.01445	57.781	4.00406	57.729	3.99073			58.13	4.10032	57.829	4.05382	57.558	4.01057
58.141	4.01274	58.115	4.00236	58.062	3.98934			58.465	4.09846	58.162	4.05165	57.892	4.00933
58.476	4.01119	58.448	4.00081	58.395	3.98763			58.798	4.09614	58.497	4.04963	58.227	4.00825
58.809	4.00949	58.782	3.99926	58.728	3.98577			59.132	4.09428	58.832	4.04762	58.562	4.0067
59.142	4.00778	59.115	3.99786	59.062	3.98407			59.466	4.09211	59.167	4.0456	58.895	4.00577
59.476	4.00608	59.449	3.99647	59.396	3.98236			59.8	4.08963	59.5	4.04328	59.229	4.00437
59.81	4.00453	59.783	3.99492	59.731	3.98081			60.134	4.08746	59.834	4.04111	59.562	4.00329
60.144	4.00298	60.116	3.99337	60.064	3.97911			60.467	4.08513	60.169	4.0394	59.895	4.00205
60.479	4.00143	60.45	3.99182	60.398	3.97771			60.801	4.08312	60.502	4.03739	60.228	4.00096
60.812	3.99988	60.784	3.99027	60.733	3.97616			61.135	4.08064	60.836	4.03568	60.563	4.00003
61.146	3.99848	61.118	3.98887	61.067	3.97461			61.47	4.07847	61.17	4.03382	60.897	3.99879
61.481	3.99693	61.452	3.98732	61.401	3.97321			61.805	4.07645	61.505	4.03181	61.232	3.99755
61.815	3.99538	61.785	3.98577	61.734	3.97166			62.14	4.07413	61.839	4.03026	61.566	3.99678
62.149	3.99383	62.119	3.98438	62.068	3.97011			62.474	4.07227	62.174	4.0284	61.901	3.99538
62.483	3.99228	62.454	3.98283	62.402	3.96872			62.807	4.06994	62.509	4.02716	62.235	3.9943
62.818	3.99058	62.786	3.98143	62.735	3.96732			63.142	4.06777	62.843	4.0253	62.569	3.99337
63.153	3.98918	63.12	3.97988	63.068	3.96577			63.475	4.06576	63.176	4.0239	62.903	3.99259
63.486	3.98748	63.453	3.97833	63.402	3.96422			63.809	4.06359	63.51	4.02266	63.238	3.99135
63.819	3.98593	63.786	3.97693	63.735	3.96252			64.143	4.06142	63.844	4.02142	63.573	3.99027
64.152	3.98453	64.12	3.97569	64.069	3.96112			64.477	4.05925	64.177	4.02018	63.908	3.98949
64.485	3.98298	64.453	3.97414	64.403	3.95942			64.812	4.05708	64.511	4.01863	64.242	3.98856
64.819	3.98128	64.787	3.97259	64.736	3.95771			65.146	4.05537	64.845	4.01739	64.576	3.98732
65.152	3.97973	65.121	3.97089	65.068	3.95616			65.48	4.05304	65.18	4.01615	64.91	3.98639
65.486	3.97802	65.454	3.96934	65.403	3.95446			65.814	4.05134	65.514	4.01507	65.245	3.98546
65.82	3.97647	65.788	3.96763	65.736	3.9526			66.148	4.04963	65.848	4.01352	65.579	3.98422
66.154	3.97476	66.122	3.96624	66.07	3.95074			66.483	4.04746	66.183	4.01228	65.913	3.98345
66.488	3.97321	66.456	3.96484	66.404	3.94919			66.817	4.04576	66.518	4.01135	66.248	3.98221
66.822	3.97166	66.79	3.96314	66.737	3.94748			67.152	4.04374	66.851	4.00995	66.582	3.98112
67.155	3.96996	67.124	3.96159	67.071	3.94562			67.487	4.04235	67.186	4.00887	66.916	3.98004
67.489	3.96841	67.459	3.95988	67.404	3.94376			67.821	4.04049	67.519	4.00763	67.25	3.97911
67.823	3.9667	67.793	3.95833	67.738	3.9419			68.154	4.03878	67.853	4.00639	67.583	3.97818
68.157	3.965	68.127	3.95678	68.071	3.94004			68.489	4.03708	68.186	4.0053	67.918	3.97709
68.49	3.96329	68.461	3.95492	68.405	3.93818			68.824	4.03537	68.52	4.00422	68.253	3.976
68.824	3.96174	68.796	3.95322	68.738	3.93617			69.158	4.03398	68.854	4.00329	68.588	3.97476
69.157	3.96019	69.13	3.95151	69.071	3.934			69.492	4.03212	69.188	4.00189	68.923	3.97368
69.492	3.95864	69.464	3.94981	69.405	3.93183			69.827	4.03041	69.522	4.00127	69.257	3.97259
69.826	3.95694	69.798	3.94826	69.739	3.9295			70.16	4.02902	69.857	3.99988	69.591	3.97151
70.159	3.95523	70.131	3.9464	70.072	3.92718			70.495	4.02747	70.19	3.99895	69.926	3.97027
70.492	3.95368	70.465	3.94454	70.406	3.92501			70.828	4.02623	70.524	3.99786	70.26	3.96918
70.825	3.95198	70.8	3.94268	70.739	3.92284			71.162	4.02468	70.857	3.99724	70.595	3.9681
71.159	3.95012	71.134	3.94066	71.073	3.92051			71.496	4.02359	71.192	3.996	70.93	3.96686
71.493	3.94826	71.468	3.93865	71.405	3.91834			71.831	4.0222	71.525	3.99507	71.263	3.96562
71.827	3.94655	71.801	3.93663	71.739	3.91617			72.164	4.02065	71.86	3.99414	71.597	3.96438
72.16	3.94485	72.135	3.93477	72.072	3.914			72.499	4.01925	72.195	3.99337	71.932	3.96298
72.494	3.94299	72.468	3.93276	72.405	3.91183			72.833	4.01801	72.529	3.99259	72.266	3.96143
72.827	3.94113	72.802	3.93059	72.739	3.90982			73.168	4.01677	72.862	3.99151	72.6	3.96004
73.161	3.93942	73.135	3.92842	73.072	3.90765			73.503	4.01538	73.195	3.99073	72.934	3.95818
73.494	3.93756	73.469	3.92625	73.405	3.90532			73.836	4.01414	73.529	3.9898	73.268	3.95694
73.827	3.93555	73.803	3.92408	73.738	3.90315			74.17	4.01305	73.863	3.98887	73.603	3.95539
74.161	3.93369	74.136	3.92175	74.071	3.90114			74.504	4.01197	74.197	3.98825	73.937	3.95384
74.496	3.93167	74.469	3.91943	74.404	3.89865			74.839	4.01088	74.531	3.98717	74.271	3.95198
74.831	3.92981	74.803	3.91726	74.738	3.89633			75.172	4.00949	74.866	3.98608	74.606	3.95058
75.165	3.9278	75.137	3.91509	75.072	3.89385			75.506	4.00825	75.201	3.98546	74.941	3.94857
75.5	3.92609	75.472	3.91276	75.406	3.89137			75.839	4.00732	75.536	3.98422	75.276	3.94686
75.834	3.92392	75.807	3.91044	75.739	3.88889			76.173	4.00623	75.87	3.98345	75.611	3.94516
76.169	3.92206	76.14	3.90811	76.073	3.88656			76.506	4.0053	76.204	3.9819	75.945	3.94376
76.503	3.91989	76.473	3.90563	76.407	3.88408			76.84	4.00406	76.538	3.98097	76.279	3.9419
76.837	3.91772	76.807	3.90315	76.741	3.8816			77.174	4.00313	76.873	3.98004	76.612	3.9402
77.171	3.91555	77.141	3.90098	77.074	3.87912			77.509	4.00205	77.206	3.97895	76.947	3.93803
77.505	3.91354	77.475	3.8985	77.407	3.8768			77.843	4.00127	77.54	3.97787	77.282	3.93632
77.839	3.91152	77.808	3.89617	77.74	3.87416			78.177	3.99988	77.874	3.97678	77.616	3.93431
78.172	3.90935	78.141	3.89369	78.074	3.87153			78.511	3.99895	78.209	3.97569	77.95	3.93229
78.505	3.90718	78.475	3.89121	78.407	3.86889			78.846	3.99817	78.542	3.97476	78.284	3.93043
78.839	3.90486	78.81	3.88873	78.74	3.86641			79.179	3.99709	78.877	3.97352	78.618	3.92873
79.173	3.90269	79.144	3.88625	79.074	3.86378			79.512	3.99616	79.211	3.97228	78.952	3.92656
79.506	3.90052	79.477	3.88362	79.408	3.8613			79.847	3.99492	79.544	3.97089	79.286	3.9247
79.839	3.89819	79.81	3.88098	79.742	3.85866			80.18	3.99414	79.878	3.96996	79.622	3.92268
80.173	3.89586	80.143	3.87835	80.075	3.85603			80.515	3.99306	80.212	3.96887	79.957	3.92082
80.506	3.89354	80.476	3.87602	80.408	3.85355			80.849	3.99228	80.546	3.96748	80.292	3.91865
80.839	3.89121	80.81	3.87339	80.743	3.8506			81.182	3.99104	80.88	3.96655	80.626	3.91679
81.174	3.88889	81.145	3.8706	81.076	3.84781			81.516	3.99027	81.215	3.965	80.96	3.91493
81.508	3.88641	81.479	3.86812	81.409	3.84518			81.851	3.98918	81.549	3.96422	81.294	3.91276
81.842	3.88424	81.813	3.86579	81.743	3.84254			82.186	3.98841	81.884	3.96252	81.628	3.91106
82.177	3.88191	82.147	3.86331	82.077	3.84006			82.52	3.98748	82.218	3.96128	81.962	3.90889
82.511	3.87974	82.482	3.86083	82.41	3.83774			82.853	3.98655	82.552	3.96019	82.296	3.90703
82.844	3.87757	82.816	3.8582	82.744	3.83526			83.187	3.98546	82.886	3.9588	82.63	3.90517
83.178	3.8754	83.151	3.85556	83.077	3.83278			83.522	3.98422	83.22	3.95709	82.964	3.90362
83.511	3.87323	83.485	3.85324	83.411	3.83045			83.855	3.98345	83.553	3.95585	83.298	3.9016
83.844	3.87106	83.818	3.85076	83.744	3.82828			84.19	3.98221	83.887	3.95446	83.632	3.89974
84.179	3.86874	84.153	3.84828	84.078	3.82596			84.524	3.98143	84.22	3.9526	83.966	3.89788
84.513	3.86641	84.486	3.84564	84.412	3.82363			84.859	3.98019	84.554	3.95136	84.301	3.89571
84.847	3.86393	84.819	3.84332	84.746	3.82131			85.193	3.97926	84.889	3.9495	84.636	3.89354
85.18	3.86161	85.153	3.84099	85.079	3.81929			85.527	3.97849	85.222	3.9481	84.971	3.89183
85.514	3.85928	85.487	3.83867	85.412	3.81712			85.86	3.9774	85.556	3.9464	85.304	3.88951
85.848	3.8568	85.822	3.83634	85.745	3.81495			86.194	3.97616	85.891	3.94485	85.637	3.88749
86.182	3.85463	86.155	3.83417	86.079	3.81262			86.527	3.97538	86.224	3.9433	85.972	3.88563
86.515	3.85246	86.488	3.83185	86.412	3.81045			86.861	3.97414	86.559	3.94159	86.306	3.88362
86.85	3.85014	86.822	3.82968	86.745	3.80844			87.196	3.9729	86.893	3.93989	86.64	3.88129
87.184	3.84797	87.155	3.82735	87.079	3.80658			87.531	3.97182	87.227	3.93803	86.973	3.87912
87.518	3.8458	87.49	3.82503	87.412	3.80456			87.865	3.97058	87.562	3.93632	87.308	3.87695
87.851	3.84363	87.824	3.8227	87.746	3.80255			88.199	3.96949	87.897	3.93508	87.642	3.87463
88.185	3.84146	88.158	3.82037	88.079	3.80038			88.533	3.96841	88.232	3.93338	87.977	3.87261
88.518	3.83929	88.491	3.8182	88.413	3.79821			88.867	3.96732	88.567	3.93152	88.311	3.87013
88.852	3.83712	88.824	3.81619	88.746	3.79635			89.201	3.96624	88.901	3.93012	88.644	3.86796
89.186	3.83479	89.158	3.81417	89.08	3.79449			89.535	3.96484	89.236	3.92857	88.978	3.86564
89.52	3.83278	89.492	3.81216	89.414	3.79247			89.869	3.96391	89.571	3.92671	89.313	3.86362
89.853	3.83076	89.827	3.80999	89.747	3.79046			90.202	3.96267	89.904	3.92485	89.647	3.86145
90.186	3.8289	90.16	3.80813	90.081	3.78875			90.535	3.96112	90.239	3.92315	89.981	3.85928
90.52	3.82689	90.494	3.80627	90.416	3.78689			90.87	3.96019	90.574	3.92113	90.316	3.85696
90.853	3.82487	90.828	3.80441	90.749	3.78488			91.203	3.95864	90.908	3.91943	90.651	3.8551
91.187	3.8227	91.161	3.80255	91.083	3.78302			91.538	3.95756	91.243	3.91726	90.985	3.85277
91.52	3.82068	91.496	3.80053	91.417	3.781			91.872	3.95632	91.577	3.91571	91.319	3.85091
91.853	3.81851	91.829	3.79883	91.75	3.77914			92.207	3.95508	91.912	3.91354	91.654	3.84859
92.187	3.8165	92.162	3.79697	92.083	3.77728			92.542	3.95384	92.246	3.91199	91.987	3.84657
92.521	3.81464	92.496	3.79511	92.418	3.77558			92.875	3.95229	92.581	3.90997	92.322	3.8444
92.855	3.81278	92.829	3.79325	92.752	3.77387			93.21	3.9512	92.915	3.90811	92.657	3.8427
93.188	3.81092	93.164	3.79154	93.085	3.77248			93.544	3.9495	93.248	3.90656	92.99	3.84037
93.523	3.80906	93.497	3.78984	93.419	3.77093			93.878	3.94841	93.582	3.9047	93.325	3.83851
93.858	3.8072	93.831	3.78798	93.753	3.76922			94.212	3.94686	93.916	3.90253	93.659	3.83665
94.192	3.80565	94.165	3.78643	94.087	3.76767			94.546	3.94547	94.251	3.90067	93.993	3.83479
94.527	3.80379	94.498	3.78472	94.42	3.76612			94.879	3.94423	94.584	3.89912	94.327	3.83278
94.86	3.80193	94.831	3.78317	94.755	3.76473			95.213	3.94283	94.918	3.89695	94.661	3.83107
95.193	3.80038	95.164	3.78147	95.089	3.76318			95.547	3.94144	95.252	3.89524	94.996	3.82906
95.526	3.79867	95.498	3.77976	95.422	3.76163			95.882	3.93973	95.585	3.89369	95.33	3.8272
95.861	3.79697	95.832	3.77806	95.755	3.76023			96.216	3.93849	95.92	3.89183	95.664	3.82518
96.196	3.79526	96.165	3.77651	96.088	3.75899			96.55	3.93694	96.255	3.88997	95.999	3.82332
96.53	3.79371	96.5	3.7748	96.423	3.7576			96.883	3.93539	96.589	3.88827	96.333	3.82146
96.863	3.79201	96.833	3.7731	96.756	3.7562			97.216	3.934	96.924	3.88641	96.667	3.8196
97.196	3.79046	97.168	3.77155	97.089	3.75481			97.551	3.9326	97.257	3.88439	97.001	3.81758
97.531	3.78906	97.502	3.77015	97.423	3.75341			97.884	3.93121	97.593	3.88238	97.334	3.81603
97.865	3.78751	97.836	3.7686	97.757	3.75202			98.218	3.92981	97.926	3.88052	97.669	3.81433
98.199	3.78612	98.169	3.76721	98.091	3.75078			98.552	3.92811	98.26	3.87866	98.004	3.81247
98.533	3.78457	98.503	3.7655	98.425	3.74938			98.887	3.92656	98.595	3.87633	98.338	3.81123
98.868	3.78317	98.838	3.76411	98.758	3.74799			99.22	3.92532	98.928	3.87463	98.673	3.80952
99.202	3.78162	99.171	3.76271	99.092	3.74659			99.554	3.92377	99.261	3.8723	99.007	3.80828
99.536	3.78007	99.505	3.76116	99.425	3.7452			99.888	3.92222	99.595	3.87044	99.341	3.80642
99.869	3.77868	99.838	3.75977	99.759	3.74396			100.222	3.92067	99.928	3.86874	99.676	3.80503
100.203	3.77713	100.171	3.75853	100.093	3.74256			100.556	3.91912	100.262	3.86657	100.01	3.80348
100.538	3.77573	100.504	3.75698	100.426	3.74116			100.891	3.91757	100.595	3.86486	100.344	3.80224
100.871	3.77418	100.838	3.75543	100.76	3.73992			101.224	3.91602	100.928	3.863	100.677	3.80069
101.205	3.77294	101.172	3.75403	101.093	3.73853			101.558	3.91447	101.263	3.86145	101.01	3.79898
101.539	3.77155	101.506	3.75264	101.427	3.73729			101.892	3.91276	101.597	3.85975	101.345	3.79774
101.872	3.77031	101.84	3.75124	101.761	3.73605			102.226	3.91106	101.93	3.85758	101.679	3.79635
102.206	3.76907	102.173	3.74985	102.094	3.73496			102.561	3.90951	102.265	3.85587	102.014	3.7948
102.54	3.76767	102.508	3.74861	102.428	3.73357			102.894	3.9078	102.599	3.85386	102.349	3.79309
102.874	3.76628	102.841	3.74737	102.762	3.73248			103.229	3.90672	102.933	3.852	102.683	3.79154
103.207	3.76488	103.175	3.74613	103.095	3.73109			103.564	3.90501	103.268	3.84983	103.017	3.78999
103.541	3.76364	103.509	3.74473	103.429	3.72969			103.899	3.90346	103.603	3.84812	103.35	3.78844
103.874	3.76209	103.844	3.74349	103.761	3.7283			104.234	3.90191	103.936	3.84611	103.683	3.78751
104.208	3.76101	104.177	3.7421	104.095	3.7269			104.567	3.90005	104.272	3.84425	104.018	3.78565
104.543	3.75977	104.51	3.74086	104.428	3.72551			104.9	3.8985	104.607	3.84254	104.352	3.7841
104.876	3.75868	104.843	3.73961	104.762	3.72427			105.235	3.89711	104.942	3.84053	104.686	3.78271
105.209	3.75729	105.176	3.73837	105.095	3.72318			105.568	3.89555	105.275	3.83867	105.02	3.78147
105.543	3.75605	105.51	3.73713	105.429	3.72194			105.902	3.89369	105.609	3.83696	105.355	3.77976
105.878	3.75496	105.843	3.73589	105.762	3.72086			106.236	3.8923	105.943	3.83557	105.69	3.77837
106.211	3.75357	106.177	3.73481	106.095	3.71977			106.57	3.89044	106.277	3.83371	106.024	3.77713
106.545	3.75248	106.51	3.73357	106.428	3.71853			106.903	3.88904	106.612	3.83216	106.359	3.77589
106.879	3.7514	106.844	3.73248	106.762	3.71729			107.238	3.88749	106.946	3.8303	106.692	3.77449
107.214	3.75016	107.178	3.73124	107.097	3.71621			107.571	3.88594	107.28	3.8289	107.027	3.77294
107.548	3.74892	107.512	3.73	107.431	3.71512			107.905	3.88424	107.615	3.8272	107.361	3.7717
107.882	3.74783	107.846	3.72892	107.764	3.71404			108.238	3.88269	107.95	3.8258	107.694	3.77031
108.216	3.74659	108.179	3.72783	108.097	3.71295			108.573	3.88129	108.284	3.82425	108.029	3.76876
108.549	3.74535	108.512	3.72659	108.43	3.71202			108.907	3.87974	108.619	3.82255	108.363	3.76752
108.883	3.74411	108.845	3.72535	108.764	3.71109			109.241	3.87804	108.954	3.821	108.698	3.76612
109.217	3.74303	109.179	3.72442	109.097	3.71001			109.575	3.87633	109.289	3.81944	109.032	3.76504
109.55	3.74179	109.513	3.72318	109.43	3.70892			109.909	3.87494	109.624	3.81789	109.367	3.7638
109.884	3.7407	109.848	3.7221	109.764	3.70799			110.242	3.87308	109.958	3.8165	109.702	3.76256
110.219	3.73946	110.181	3.72086	110.098	3.70691			110.575	3.87184	110.293	3.81479	110.036	3.76116
110.554	3.73853	110.515	3.71962	110.432	3.70582			110.909	3.86998	110.628	3.81324	110.37	3.76023
110.888	3.73729	110.849	3.71853	110.765	3.70474			111.244	3.86874	110.961	3.81169	110.704	3.75884
111.221	3.7362	111.183	3.71745	111.099	3.7035			111.577	3.86703	111.295	3.81045	111.038	3.7576
111.555	3.73527	111.518	3.71636	111.432	3.70257			111.911	3.86548	111.63	3.80875	111.372	3.75605
111.89	3.73419	111.85	3.71528	111.766	3.70148			112.245	3.86378	111.965	3.80751	111.706	3.75481
112.223	3.73295	112.184	3.71419	112.101	3.7004			112.579	3.86223	112.299	3.80596	112.039	3.75341
112.557	3.73186	112.519	3.71311	112.434	3.69931			112.913	3.86083	112.632	3.80441	112.373	3.75233
112.891	3.73078	112.853	3.71202	112.767	3.69823			113.247	3.85944	112.966	3.80317	112.707	3.75093
113.224	3.72969	113.187	3.71109	113.101	3.69699			113.58	3.85773	113.301	3.80193	113.042	3.74969
113.557	3.72861	113.52	3.71001	113.435	3.6959			113.914	3.85603	113.635	3.80053	113.376	3.74861
113.89	3.72752	113.853	3.70877	113.769	3.69482			114.247	3.85463	113.97	3.79914	113.711	3.74706
114.223	3.72644	114.187	3.70768	114.103	3.69389			114.58	3.85308	114.305	3.7979	114.046	3.74566
114.556	3.72535	114.521	3.7066	114.437	3.6928			114.914	3.85153	114.639	3.7965	114.38	3.74442
114.891	3.72427	114.855	3.70536	114.77	3.69187			115.248	3.85014	114.974	3.79542	114.714	3.74349
115.225	3.72318	115.188	3.70427	115.105	3.69063			115.583	3.84859	115.307	3.79387	115.048	3.7421
115.56	3.72194	115.522	3.70334	115.438	3.6897			115.917	3.84719	115.642	3.79263	115.383	3.74101
115.894	3.72086	115.855	3.70226	115.772	3.68862			116.25	3.84564	115.977	3.79154	115.718	3.73961
116.229	3.71977	116.189	3.70133	116.105	3.68769			116.584	3.84409	116.31	3.7903	116.052	3.73837
116.562	3.71869	116.522	3.70024	116.439	3.6866			116.918	3.84254	116.644	3.78875	116.385	3.73713
116.895	3.7176	116.857	3.69931	116.772	3.68567			117.253	3.84146	116.977	3.78798	116.719	3.73605
117.228	3.71652	117.189	3.69823	117.106	3.68459			117.588	3.83991	117.311	3.78674	117.053	3.73481
117.561	3.71543	117.523	3.6973	117.44	3.6835			117.921	3.8382	117.646	3.78534	117.388	3.73372
117.895	3.71419	117.857	3.69621	117.774	3.68226			118.256	3.83712	117.979	3.78441	117.721	3.73233
118.229	3.71326	118.191	3.69513	118.108	3.68102			118.591	3.83572	118.313	3.78317	118.056	3.73093
118.562	3.71218	118.526	3.69404	118.441	3.67994			118.925	3.83417	118.646	3.78209	118.389	3.72954
118.896	3.71125	118.859	3.69296	118.775	3.67885			119.259	3.83278	118.979	3.781	118.723	3.7283
119.23	3.71016	119.192	3.69203	119.109	3.67777			119.593	3.83169	119.314	3.77961	119.058	3.7269
119.564	3.70923	119.525	3.69094	119.443	3.67668			119.927	3.8303	119.648	3.77868	119.393	3.72582
119.898	3.70815	119.859	3.68986	119.777	3.67575			120.261	3.82906	119.982	3.77759	119.728	3.72442
120.231	3.70722	120.192	3.68877	120.111	3.67482			120.595	3.82766	120.316	3.7762	120.061	3.72303
120.566	3.70613	120.526	3.68784	120.444	3.67389			120.929	3.82642	120.651	3.77496	120.394	3.72179
120.9	3.70505	120.86	3.68691	120.779	3.67281			121.262	3.82518	120.985	3.77387	120.728	3.72024
121.234	3.70396	121.195	3.68583	121.112	3.67188			121.596	3.82379	121.318	3.77279	121.061	3.71931
121.568	3.70272	121.528	3.68474	121.445	3.67095			121.93	3.82255	121.653	3.77155	121.395	3.71807
121.901	3.70164	121.863	3.68381	121.779	3.67017			122.264	3.82131	121.988	3.77031	121.73	3.71667
122.236	3.70055	122.196	3.68273	122.112	3.66924			122.597	3.81991	122.322	3.76907	122.064	3.71559
122.569	3.69947	122.53	3.6818	122.445	3.66831			122.932	3.81851	122.656	3.76783	122.399	3.7145
122.904	3.69838	122.864	3.68071	122.779	3.66738			123.265	3.81743	122.991	3.7669	122.734	3.71342
123.237	3.69714	123.197	3.67978	123.112	3.66645			123.599	3.81603	123.325	3.76566	123.068	3.71171
123.571	3.69606	123.53	3.6787	123.446	3.66552			123.934	3.81479	123.661	3.76442	123.402	3.71047
123.904	3.69497	123.865	3.67777	123.779	3.66459			124.269	3.81371	123.995	3.76364	123.735	3.70923
124.238	3.69404	124.198	3.67684	124.112	3.66382			124.602	3.81247	124.33	3.7624	124.07	3.70784
124.572	3.69296	124.532	3.67591	124.446	3.66288			124.937	3.81123	124.665	3.76116	124.404	3.70644
124.906	3.69187	124.866	3.67498	124.779	3.66195			125.271	3.8103	125	3.76008	124.737	3.70536
125.24	3.69079	125.2	3.67405	125.112	3.66102			125.604	3.80921	125.333	3.75915	125.071	3.70396
125.575	3.6897	125.534	3.67296	125.445	3.65994			125.938	3.80797	125.667	3.75775	125.405	3.70272
125.907	3.68877	125.867	3.67203	125.779	3.6587			126.273	3.80689	126.001	3.75682	125.74	3.70148
126.242	3.68769	126.201	3.67079	126.112	3.65761			126.607	3.80565	126.336	3.75543	126.075	3.70009
126.575	3.68676	126.534	3.67002	126.445	3.65653			126.942	3.80456	126.669	3.7545	126.41	3.69854
126.909	3.68567	126.868	3.66893	126.778	3.6556			127.275	3.80332	127.003	3.75326	126.745	3.6973
127.243	3.68474	127.202	3.668	127.112	3.65467			127.609	3.80208	127.337	3.75233	127.08	3.6959
127.577	3.68366	127.536	3.66707	127.447	3.65374			127.943	3.801	127.671	3.75109	127.414	3.69482
127.911	3.68273	127.87	3.66599	127.781	3.65281			128.278	3.79991	128.004	3.75	127.748	3.69342
128.245	3.68164	128.204	3.66521	128.114	3.65203			128.613	3.79914	128.338	3.74907	128.082	3.69234
128.579	3.68056	128.538	3.66428	128.448	3.65126			128.947	3.7979	128.672	3.74752	128.415	3.69094
128.913	3.67963	128.871	3.6635	128.781	3.65033			129.281	3.79666	129.005	3.74659	128.749	3.68986
129.247	3.67854	129.205	3.66257	129.114	3.6494			129.615	3.79557	129.339	3.74551	129.083	3.68846
129.58	3.67746	129.538	3.6618	129.448	3.64847			129.949	3.79449	129.672	3.74427	129.417	3.68722
129.914	3.67637	129.873	3.66071	129.782	3.64769			130.283	3.7934	130.007	3.74318	129.752	3.68614
130.247	3.67544	130.208	3.65978	130.115	3.64692			130.618	3.79232	130.342	3.7421	130.085	3.68505
130.581	3.67436	130.541	3.65885	130.448	3.64614			130.953	3.79154	130.676	3.74086	130.418	3.68381
130.915	3.67327	130.874	3.65777	130.781	3.64537			131.286	3.7903	131.009	3.74008	130.751	3.68226
131.249	3.67234	131.207	3.65684	131.115	3.64444			131.62	3.78937	131.343	3.73899	131.086	3.68118
131.583	3.67126	131.54	3.65591	131.449	3.64351			131.953	3.78844	131.676	3.73775	131.42	3.68025
131.916	3.67017	131.874	3.65513	131.782	3.64273			132.286	3.7872	132.011	3.73651	131.755	3.67916
132.249	3.66909	132.206	3.6542	132.116	3.6418			132.62	3.78627	132.344	3.73543	132.089	3.67777
132.583	3.66816	132.541	3.65327	132.449	3.64087			132.954	3.78534	132.678	3.73419	132.424	3.67684
132.916	3.66707	132.876	3.65234	132.782	3.6401			133.288	3.78441	133.013	3.73326	132.757	3.67575
133.251	3.66614	133.209	3.65157	133.116	3.63917			133.623	3.78333	133.346	3.73217	133.092	3.67451
133.585	3.6649	133.542	3.65064	133.449	3.63824			133.957	3.7824	133.681	3.73078	133.426	3.67358
133.918	3.66397	133.875	3.64955	133.783	3.63715			134.291	3.78116	134.016	3.73	133.759	3.6725
134.251	3.66304	134.21	3.64862	134.116	3.63607			134.625	3.78054	134.35	3.72907	134.093	3.6711
134.585	3.66211	134.543	3.64785	134.449	3.63514			134.958	3.77945	134.684	3.72783	134.427	3.67017
134.918	3.66102	134.878	3.64707	134.784	3.63421			135.292	3.77837	135.017	3.7269	134.762	3.66924
135.251	3.65994	135.212	3.64614	135.117	3.63328			135.625	3.77744	135.351	3.72551	135.096	3.66831
135.586	3.65885	135.546	3.64506	135.45	3.63235			135.96	3.77651	135.684	3.72473	135.431	3.66723
135.919	3.65777	135.88	3.64413	135.785	3.63142			136.294	3.77558	136.018	3.72365	135.765	3.66583
136.253	3.65684	136.214	3.64335	136.119	3.63049			136.628	3.77449	136.352	3.72241	136.1	3.6649
136.588	3.65575	136.547	3.64242	136.453	3.62971			136.962	3.77356	136.687	3.72132	136.433	3.66366
136.922	3.65482	136.881	3.6418	136.787	3.62909			137.297	3.77248	137.021	3.72008	136.767	3.66257
137.256	3.65389	137.214	3.64087	137.12	3.62801			137.63	3.77139	137.354	3.71884	137.101	3.66118
137.59	3.65296	137.548	3.6401	137.454	3.62708			137.965	3.77046	137.689	3.7176	137.435	3.66025
137.925	3.65203	137.881	3.63917	137.786	3.62646			138.298	3.76938	138.023	3.71621	137.768	3.65885
138.258	3.6511	138.215	3.63824	138.12	3.62553			138.632	3.7686	138.356	3.71543	138.103	3.65808
138.591	3.65017	138.549	3.63731	138.454	3.62475			138.967	3.76767	138.689	3.71404	138.437	3.65684
138.925	3.64909	138.884	3.63638	138.788	3.62382			139.3	3.76674	139.023	3.71295	138.772	3.6556
139.259	3.64816	139.218	3.63545	139.122	3.62289			139.635	3.76566	139.356	3.71202	139.106	3.65451
139.593	3.64723	139.553	3.63467	139.455	3.62181			139.97	3.76488	139.691	3.71063	139.441	3.65343
139.926	3.6463	139.886	3.63374	139.788	3.62088			140.303	3.7638	140.025	3.70939	139.774	3.65234
140.26	3.64537	140.221	3.63281	140.121	3.61995			140.638	3.76302	140.36	3.70846	140.109	3.65126
140.593	3.64459	140.555	3.63173	140.454	3.61902			140.972	3.76209	140.693	3.70675	140.443	3.65033
140.928	3.64366	140.889	3.6308	140.788	3.61778			141.305	3.76085	141.027	3.70582	140.777	3.6494
141.261	3.64273	141.224	3.62987	141.122	3.61685			141.639	3.76023	141.362	3.70489	141.112	3.64816
141.595	3.6418	141.557	3.62894	141.456	3.61592			141.974	3.7593	141.696	3.70334	141.448	3.64707
141.928	3.64072	141.89	3.62801	141.789	3.61499			142.309	3.75822	142.029	3.70226	141.782	3.64614
142.262	3.63994	142.225	3.62723	142.123	3.61406			142.644	3.75713	142.364	3.70148	142.117	3.64521
142.596	3.63901	142.558	3.6263	142.458	3.61282			142.978	3.75605	142.698	3.70009	142.451	3.64444
142.93	3.63793	142.892	3.62537	142.79	3.61173			143.313	3.75512	143.032	3.699	142.784	3.6432
143.264	3.63715	143.226	3.62444	143.124	3.61049			143.646	3.75419	143.367	3.69761	143.119	3.64273
143.598	3.63607	143.559	3.62351	143.458	3.60925			143.98	3.7531	143.701	3.69668	143.453	3.64134
143.933	3.63514	143.893	3.62258	143.792	3.60801			144.314	3.75217	144.036	3.69575	143.787	3.64041
144.267	3.63405	144.227	3.62134	144.125	3.60693			144.648	3.75124	144.371	3.69451	144.122	3.63948
144.6	3.63297	144.561	3.62057	144.459	3.60569			144.983	3.75047	144.706	3.69342	144.456	3.63839
144.934	3.63204	144.894	3.61948	144.792	3.6046			145.318	3.74923	145.039	3.69203	144.791	3.63777
145.268	3.63095	145.229	3.6184	145.125	3.60352			145.651	3.7483	145.373	3.69125	145.125	3.63653
145.602	3.63002	145.563	3.61747	145.458	3.60259			145.984	3.74721	145.707	3.69001	145.459	3.63591
145.936	3.62894	145.898	3.61638	145.791	3.60135			146.319	3.74628	146.042	3.68877	145.794	3.63498
146.269	3.62785	146.232	3.61545	146.125	3.60042			146.653	3.74551	146.377	3.68753	146.129	3.63359
146.604	3.62677	146.566	3.61421	146.458	3.59902			146.988	3.74458	146.71	3.68676	146.463	3.63281
146.937	3.62584	146.9	3.61328	146.791	3.59809			147.323	3.74364	147.045	3.68552	146.797	3.63219
147.271	3.6246	147.234	3.6122	147.125	3.59701			147.657	3.7424	147.379	3.68443	147.131	3.63126
147.605	3.62351	147.568	3.61096	147.459	3.59592			147.991	3.74132	147.713	3.68319	147.466	3.63018
147.939	3.62227	147.902	3.60972	147.793	3.59453			148.326	3.74054	148.048	3.68195	147.8	3.62971
148.273	3.62119	148.236	3.60848	148.127	3.59329			148.661	3.73977	148.381	3.68102	148.135	3.62863
148.607	3.6201	148.571	3.60724	148.46	3.59236			148.995	3.73853	148.715	3.67994	148.468	3.62801
148.941	3.61902	148.904	3.606	148.794	3.59112			149.329	3.73775	149.05	3.67885	148.803	3.62708
149.276	3.61778	149.236	3.60491	149.127	3.58988			149.663	3.73682	149.383	3.67761	149.136	3.62615
149.61	3.61654	149.57	3.60367	149.461	3.58833			149.998	3.73558	149.718	3.67668	149.469	3.62553
149.945	3.61561	149.904	3.60243	149.795	3.58678			150.332	3.73465	150.052	3.6756	149.803	3.62429
150.278	3.61437	150.237	3.6015	150.128	3.58507			150.667	3.73357	150.385	3.67436	150.137	3.62336
150.612	3.61313	150.57	3.60011	150.461	3.58336			151	3.73264	150.718	3.67343	150.471	3.62258
150.946	3.61189	150.903	3.59871	150.794	3.58181			151.333	3.73155	151.053	3.67281	150.805	3.62165
151.28	3.61065	151.237	3.59747	151.128	3.58011			151.667	3.73062	151.386	3.67188	151.139	3.62072
151.614	3.60941	151.572	3.59623	151.462	3.5784			152.002	3.72985	151.72	3.67095	151.474	3.61979
151.947	3.60817	151.906	3.59484	151.795	3.5767			152.335	3.72861	152.054	3.66971	151.808	3.61902
152.282	3.60693	152.24	3.59344	152.129	3.5753			152.669	3.72783	152.388	3.66862	152.143	3.61778
152.616	3.60553	152.574	3.5922	152.462	3.57391			153.003	3.72675	152.721	3.66769	152.477	3.61669
152.95	3.60414	152.907	3.59081	152.795	3.57236			153.337	3.72582	153.056	3.66676	152.812	3.6153
153.283	3.6029	153.242	3.58941	153.128	3.57081			153.671	3.72458	153.391	3.66583	153.146	3.61437
153.617	3.60166	153.575	3.58786	153.463	3.56926			154.005	3.72349	153.724	3.66459	153.48	3.61297
153.951	3.60042	153.908	3.58662	153.796	3.56786			154.34	3.72272	154.058	3.66382	153.815	3.61158
154.284	3.59902	154.243	3.58507	154.129	3.56616			154.673	3.72163	154.392	3.66288	154.15	3.6108
154.619	3.59747	154.577	3.58352	154.462	3.56461			155.007	3.72055	154.725	3.6618	154.483	3.60925
154.952	3.59623	154.91	3.58212	154.795	3.5629			155.34	3.71931	155.06	3.66102	154.817	3.60801
155.287	3.59468	155.243	3.58042	155.128	3.56135			155.674	3.71838	155.394	3.65994	155.151	3.60677
155.62	3.59298	155.577	3.57887	155.463	3.55965			156.008	3.71745	155.728	3.65885	155.486	3.60553
155.954	3.59174	155.912	3.57716	155.797	3.55779			156.342	3.71636	156.061	3.65792	155.82	3.6046
156.289	3.59019	156.246	3.5753	156.131	3.55562			156.676	3.71528	156.395	3.65715	156.154	3.60305
156.623	3.58864	156.579	3.5736	156.466	3.55345			157.011	3.71419	156.729	3.65622	156.489	3.60166
156.956	3.58693	156.913	3.57158	156.799	3.55143			157.345	3.71357	157.063	3.65529	156.823	3.60042
157.29	3.58522	157.247	3.56957	157.132	3.54942			157.68	3.71218	157.398	3.65436	157.158	3.59918
157.624	3.58367	157.58	3.56786	157.465	3.54771			158.015	3.71109	157.733	3.65358	157.492	3.59794
157.959	3.58212	157.913	3.566	157.799	3.54601			158.349	3.71016	158.068	3.65265	157.827	3.5967
158.292	3.58042	158.248	3.56414	158.134	3.54446			158.683	3.70939	158.401	3.65157	158.162	3.5953
158.626	3.57871	158.581	3.56275	158.468	3.54306			159.017	3.70799	158.735	3.65064	158.496	3.59391
158.961	3.57732	158.914	3.5612	158.803	3.54167			159.35	3.70706	159.069	3.64955	158.83	3.59267
159.295	3.57561	159.249	3.55965	159.137	3.54058			159.684	3.70629	159.403	3.64878	159.164	3.59096
159.629	3.57391	159.582	3.5581	159.471	3.53919			160.019	3.7052	159.737	3.648	159.498	3.58957
159.962	3.57205	159.916	3.55639	159.804	3.53779			160.354	3.70396	160.072	3.64707	159.832	3.58771
160.297	3.57019	160.251	3.55469	160.137	3.53624			160.688	3.70319	160.405	3.64614	160.167	3.58662
160.631	3.56864	160.586	3.55314	160.471	3.53516			161.022	3.70179	160.739	3.64506	160.5	3.58507
160.965	3.56724	160.92	3.55143	160.805	3.53376			161.356	3.70102	161.073	3.64459	160.835	3.58321
161.3	3.56538	161.254	3.54973	161.139	3.53252			161.69	3.70009	161.406	3.64382	161.17	3.58135
161.635	3.56368	161.589	3.54787	161.474	3.53082			162.025	3.69869	161.739	3.64289	161.504	3.57995
161.969	3.56197	161.922	3.5457	161.808	3.52942			162.359	3.69792	162.073	3.64211	161.839	3.57778
162.304	3.55996	162.256	3.54384	162.141	3.52772			162.694	3.69668	162.408	3.64103	162.173	3.57608
162.637	3.5581	162.591	3.54213	162.475	3.52617			163.028	3.6959	162.742	3.64025	162.508	3.57422
162.97	3.55624	162.925	3.54043	162.808	3.52462			163.361	3.69497	163.076	3.63948	162.843	3.57251
163.304	3.55438	163.258	3.53857	163.141	3.52291			163.696	3.69389	163.409	3.63901	163.177	3.57034
163.638	3.55252	163.593	3.53671	163.475	3.52105			164.03	3.69265	163.743	3.63824	163.511	3.56864
163.973	3.55066	163.927	3.53454	163.808	3.51873			164.363	3.69172	164.076	3.63746	163.844	3.56662
164.306	3.54895	164.26	3.53237	164.142	3.5164			164.698	3.69063	164.41	3.63653	164.178	3.56445
164.64	3.54725	164.595	3.53051	164.476	3.51423			165.032	3.68986	164.743	3.6356	164.512	3.56213
164.973	3.54539	164.929	3.52834	164.81	3.51237			165.367	3.68862	165.077	3.63452	164.846	3.55996
165.307	3.54322	165.263	3.52648	165.144	3.5102			165.701	3.68769	165.412	3.63359	165.181	3.55748
165.641	3.54105	165.597	3.52477	165.478	3.50818			166.035	3.6866	165.745	3.63281	165.515	3.55531
165.976	3.53919	165.93	3.52276	165.811	3.50648			166.368	3.68583	166.079	3.63235	165.849	3.55345
166.31	3.53764	166.264	3.52105	166.144	3.50462			166.703	3.6849	166.413	3.63126	166.182	3.55097
166.643	3.53578	166.599	3.51919	166.478	3.50307			167.036	3.68366	166.746	3.63049	166.516	3.54895
166.977	3.53407	166.932	3.51764	166.811	3.50074			167.37	3.68257	167.082	3.63002	166.85	3.54694
167.31	3.53206	167.267	3.51563	167.144	3.49873			167.704	3.6818	167.415	3.62894	167.184	3.54523
167.645	3.5302	167.601	3.51454	167.477	3.49733			168.039	3.68071	167.749	3.62801	167.519	3.54322
167.978	3.52818	167.935	3.51361	167.81	3.49563			168.372	3.67963	168.084	3.62692	167.853	3.5412
168.312	3.52632	168.269	3.51237	168.143	3.49423			168.706	3.67854	168.417	3.62615	168.187	3.53857
168.646	3.52446	168.603	3.51129	168.478	3.49222			169.04	3.67761	168.75	3.62522	168.522	3.53593
168.979	3.52245	168.937	3.50958	168.811	3.49036			169.374	3.67684	169.084	3.6246	168.855	3.53268
169.314	3.52074	169.271	3.50772	169.145	3.48819			169.707	3.67591	169.418	3.62336	169.19	3.52927
169.646	3.51888	169.605	3.50601	169.478	3.48571			170.04	3.67482	169.751	3.62227	169.525	3.52539
169.98	3.51702	169.938	3.50446	169.811	3.48338			170.374	3.67389	170.084	3.62119	169.858	3.52198
170.313	3.51501	170.272	3.50291	170.146	3.48106			170.708	3.67281	170.419	3.62057	170.191	3.51842
170.648	3.51253	170.605	3.50152	170.478	3.47889			171.043	3.67188	170.752	3.61933	170.526	3.51439
170.981	3.51036	170.94	3.50012	170.812	3.47687			171.377	3.67079	171.086	3.61824	170.859	3.51098
171.315	3.50896	171.275	3.49873	171.147	3.47501			171.711	3.66971	171.419	3.61747	171.192	3.50725
171.648	3.5071	171.609	3.49749	171.482	3.47331			172.045	3.66862	171.754	3.61623	171.527	3.50322
171.983	3.50524	171.943	3.49671	171.817	3.47145			172.379	3.66785	172.088	3.61561	171.861	3.49904
172.318	3.50307	172.277	3.49578	172.15	3.46959			172.714	3.66707	172.422	3.61452	172.195	3.49532
172.651	3.50105	172.61	3.49454	172.483	3.46788			173.048	3.66614	172.757	3.61359	172.53	3.49175
172.986	3.49904	172.945	3.4933	172.816	3.46649			173.382	3.66506	173.092	3.61251	172.865	3.48788
173.32	3.49702	173.28	3.4916	173.149	3.46494			173.715	3.66397	173.426	3.61111	173.2	3.48431
173.654	3.49501	173.614	3.49005	173.482	3.46308			174.049	3.66319	173.761	3.61003	173.534	3.48059
173.988	3.4933	173.947	3.48803	173.816	3.46137			174.383	3.66242	174.094	3.6091	173.868	3.47641
174.322	3.49113	174.282	3.48664	174.149	3.45936			174.716	3.66149	174.428	3.60786	174.203	3.47269
174.656	3.48865	174.616	3.48524	174.482	3.45765			175.05	3.66025	174.763	3.60662	174.538	3.4685
174.989	3.48695	174.95	3.48338	174.817	3.45502			175.384	3.65947	175.096	3.60553	174.872	3.46463
175.323	3.48478	175.284	3.48137	175.151	3.45285			175.718	3.65839	175.429	3.60445	175.207	3.45982
175.657	3.48338	175.618	3.47904	175.484	3.45145			176.051	3.65746	175.765	3.60321	175.541	3.45471
175.991	3.48121	175.952	3.47672	175.818	3.44913			176.386	3.65653	176.099	3.60181	175.876	3.44944
176.325	3.47904	176.287	3.47408	176.152	3.44665			176.72	3.6556	176.434	3.60042	176.21	3.44386
176.658	3.47625	176.622	3.47222	176.487	3.44386			177.055	3.65482	176.769	3.59949	176.545	3.43533
176.991	3.47424	176.955	3.4699	176.821	3.44091			177.389	3.65374	177.103	3.59794	176.879	3.4268
177.324	3.47238	177.288	3.46726	177.154	3.43735			177.724	3.65296	177.436	3.5967	177.214	3.41781
177.658	3.47052	177.621	3.46416	177.487	3.4344			178.058	3.65172	177.769	3.5953	177.548	3.40696
177.993	3.46912	177.955	3.46122	177.821	3.43114			178.392	3.65079	178.103	3.59422	177.883	3.3989
178.328	3.46742	178.288	3.45843	178.154	3.42804			178.726	3.65017	178.438	3.59236	178.216	3.39084
178.662	3.46602	178.623	3.4561	178.487	3.42448			179.059	3.64924	178.772	3.59096	178.551	3.3817
178.995	3.4637	178.957	3.45316	178.821	3.42045			179.394	3.64847	179.107	3.58926	178.885	3.37224
179.33	3.46122	179.291	3.45021	179.155	3.41626			179.728	3.64723	179.441	3.58802	179.219	3.36325
179.663	3.45889	179.624	3.44696	179.488	3.41208			180.062	3.64645	179.776	3.58631	179.553	3.35504
179.996	3.45734	179.957	3.44339	179.822	3.40836			180.397	3.64521	180.111	3.58461	179.887	3.34527
180.329	3.45533	180.291	3.43998	180.155	3.40402			180.731	3.64459	180.444	3.58336	180.221	3.33504
180.663	3.45347	180.625	3.43657	180.488	3.39968			181.065	3.64351	180.779	3.58166	180.556	3.32496
180.996	3.4513	180.96	3.43254	180.822	3.39317			181.398	3.64273	181.113	3.5798	180.891	3.31535
181.331	3.44975	181.294	3.4296	181.156	3.38557			181.732	3.6418	181.447	3.5784	181.225	3.30419
181.665	3.44789	181.629	3.42572	181.49	3.37798			182.065	3.64072	181.782	3.57639	181.559	3.29257
182	3.44634	181.962	3.42184	181.823	3.37038			182.399	3.63994	182.115	3.57422	181.894	3.28048
182.333	3.44339	182.295	3.41688	182.156	3.36279			182.733	3.6387	182.45	3.5722	182.228	3.26745
182.666	3.4406	182.628	3.41332	182.49	3.3555			183.068	3.63808	182.784	3.57019	182.563	3.25459
183	3.43859	182.963	3.40882	182.823	3.34852			183.402	3.63715	183.119	3.56802	182.898	3.24079
183.334	3.43688	183.297	3.40386	183.158	3.34263			183.736	3.63591	183.452	3.56647	183.231	3.22824
183.669	3.43564	183.631	3.3989	183.492	3.33597			184.071	3.63514	183.786	3.56461	183.564	3.21475
184.003	3.4344	183.964	3.39379	183.826	3.32822			184.405	3.63405	184.122	3.56228	183.898	3.20003
184.338	3.43192	184.298	3.38836	184.159	3.32031			184.738	3.63312	184.455	3.56042	184.232	3.18468
184.672	3.42975	184.631	3.38418	184.493	3.31272			185.073	3.63188	184.789	3.5581	184.565	3.17011
185.007	3.42727	184.964	3.37953	184.827	3.30388			185.407	3.6308	185.124	3.55593	184.9	3.15631
185.34	3.42525	185.298	3.3724	185.16	3.29443			185.741	3.62987	185.459	3.55345	185.234	3.14128
185.673	3.4237	185.631	3.36573	185.494	3.28373			186.075	3.62878	185.792	3.55128	185.567	3.12547
186.007	3.42138	185.966	3.36093	185.827	3.27211			186.41	3.6277	186.127	3.5488	185.901	3.10919
186.342	3.41921	186.3	3.3569	186.161	3.26063			186.745	3.62661	186.46	3.54585	186.235	3.0909
186.676	3.41704	186.635	3.35162	186.495	3.24823			187.078	3.62537	186.794	3.54322	186.569	3.06982
187.01	3.41456	186.969	3.3462	186.828	3.23521			187.413	3.62429	187.129	3.54074	186.903	3.0492
187.344	3.41208	187.304	3.34015	187.161	3.22188			187.748	3.62305	187.464	3.53779	187.238	3.02781
187.677	3.40898	187.637	3.33147	187.494	3.20468			188.082	3.62181	187.799	3.53578	187.573	3.00626
188.011	3.40634	187.971	3.32233	187.827	3.18607			188.416	3.62088	188.133	3.53268	187.907	2.98301
188.344	3.40324	188.304	3.31256	188.16	3.16949			188.751	3.61964	188.467	3.52989	188.241	2.95976
188.679	3.4003	188.637	3.30249	188.495	3.15182			189.084	3.6184	188.801	3.5271	188.575	2.93527
189.013	3.39704	188.971	3.2921	188.828	3.13415			189.419	3.61716	189.135	3.52415	188.909	2.91062
189.348	3.39456	189.305	3.28156	189.162	3.11586			189.752	3.61592	189.47	3.5209	189.243	2.88722
189.682	3.39177	189.639	3.2704	189.497	3.09663			190.087	3.61437	189.804	3.51842	189.577	2.86458
190.016	3.38836	189.972	3.25955	189.831	3.07757			190.421	3.61344	190.138	3.51547	189.912	2.83994
190.35	3.38433	190.305	3.24823	190.164	3.05912			190.754	3.61204	190.471	3.51315	190.246	2.81328
190.683	3.38046	190.639	3.23847	190.497	3.03897			191.089	3.61034	190.805	3.51067	190.58	2.78754
191.017	3.37689	190.972	3.22576	190.831	3.01742			191.423	3.6091	191.14	3.50741	190.914	2.76259
191.352	3.37286	191.306	3.21134	191.164	2.99231			191.758	3.60739	191.475	3.50446	191.249	2.7367
191.686	3.36945	191.639	3.1946	191.498	2.96457			192.093	3.60631	191.808	3.50167	191.583	2.71174
192.021	3.36511	191.974	3.17708	191.831	2.93558			192.427	3.6046	192.142	3.49904	191.73	2.69996
192.356	3.35984	192.307	3.1574	192.165	2.9052			192.761	3.60352	192.476	3.49594
192.69	3.3555	192.64	3.13942	192.499	2.87419			193.095	3.60197	192.812	3.49253
193.024	3.35132	192.975	3.1202	192.832	2.84195			193.429	3.60057	193.145	3.48865
193.357	3.34573	193.308	3.09927	193.165	2.80878			193.764	3.59902	193.48	3.48354
193.692	3.34062	193.643	3.07586	193.499	2.77468			194.099	3.59732	193.816	3.47687
194.026	3.33535	193.976	3.05091	193.833	2.73934			194.434	3.59592	194.15	3.47036
194.361	3.32977	194.309	3.02486	194.167	2.70337			194.767	3.59437	194.485	3.46525
194.694	3.32248	194.644	2.99898	194.198	2.69996			195.1	3.59298	194.82	3.45967
195.029	3.31597	194.978	2.97232					195.435	3.59127	195.153	3.45285
195.363	3.30838	195.311	2.94457					195.77	3.58988	195.487	3.44649
195.697	3.3014	195.645	2.91171					196.105	3.58833	195.822	3.43936
196.031	3.2935	195.978	2.87745					196.439	3.58678	196.156	3.43254
196.366	3.28327	196.312	2.84397					196.774	3.58554	196.49	3.42587
196.7	3.27304	196.645	2.80832					197.109	3.58367	196.824	3.41766
197.034	3.26342	196.98	2.76863					197.443	3.58243	197.157	3.40944
197.368	3.25226	197.313	2.72662					197.776	3.58057	197.491	3.40061
197.702	3.24033	197.535	2.69996					198.111	3.57871	197.825	3.39007
198.036	3.22855							198.444	3.57685	198.158	3.37891
198.371	3.21584							198.778	3.57484	198.493	3.36697
198.705	3.20111							199.111	3.57313	198.826	3.35442
199.038	3.18437							199.445	3.57127	199.161	3.34046
199.37	3.16825							199.78	3.56972	199.495	3.32434
199.705	3.15089							200.114	3.56802	199.829	3.30822
200.038	3.13337							200.449	3.56616	200.163	3.29179
200.372	3.11508							200.783	3.5643	200.496	3.27676
200.705	3.09679							201.118	3.56275	200.831	3.26265
201.038	3.07757							201.453	3.56042	201.165	3.24932
201.373	3.05649							201.787	3.55841	201.498	3.23537
201.707	3.03385							202.121	3.5567	201.833	3.21971
202.041	3.01153							202.455	3.55469	202.168	3.20251
202.373	2.9872							202.79	3.55252	202.502	3.18189
202.707	2.95961							203.124	3.55035	202.836	3.15647
203.042	2.9286							203.457	3.54833	203.17	3.13105
203.376	2.89388							203.791	3.54663	203.504	3.10578
203.71	2.8528							204.126	3.5443	203.838	3.08082
204.043	2.80847							204.461	3.54244	204.172	3.05447
204.374	2.7584							204.795	3.54027	204.506	3.02688
204.69	2.70802							205.128	3.53826	204.84	2.99898
204.738	2.69996							205.462	3.53624	205.174	2.96968
								205.797	3.53361	205.507	2.94007
								206.131	3.53144	205.842	2.90706
								206.466	3.52973	206.177	2.87652
								206.799	3.52725	206.511	2.84784
								207.133	3.52524	206.845	2.81948
								207.467	3.52307	207.18	2.78909
								207.802	3.52136	207.514	2.75499
								208.135	3.51888	207.848	2.71996
								208.469	3.51594	208.031	2.69996
								208.804	3.51361
								209.137	3.51144
								209.471	3.50912
								209.805	3.50679
								210.14	3.50431
								210.474	3.50245
								210.809	3.50074
								211.142	3.49857
								211.476	3.49594
								211.81	3.49392
								212.143	3.49284
								212.478	3.49206
								212.812	3.49051
								213.146	3.48865
								213.48	3.48679
								213.815	3.48462
								214.148	3.48106
								214.482	3.47749
								214.817	3.47331
								215.151	3.47052
								215.486	3.46649
								215.821	3.46292
								216.155	3.45858
								216.489	3.45424
								216.824	3.45037
								217.158	3.44634
								217.491	3.44138
								217.825	3.43626
								218.159	3.43068
								218.493	3.42448
								218.827	3.41843
								219.161	3.41285
								219.496	3.40588
								219.831	3.40014
								220.166	3.39363
								220.5	3.3879
								220.833	3.38201
								221.167	3.37519
								221.502	3.3679
								221.836	3.35752
								222.169	3.34837
								222.503	3.33829
								222.836	3.32775
								223.171	3.31659
								223.505	3.30435
								223.839	3.29117
								224.173	3.27753
								224.506	3.26032
								224.84	3.24606
								225.174	3.23118
								225.507	3.21382
								225.842	3.19351
								226.176	3.1729
								226.509	3.15104
								226.844	3.12438
								227.178	3.0988
								227.512	3.07307
								227.846	3.04486
								228.18	3.01649
								228.515	2.98782
								228.85	2.9579
								229.184	2.92891
								229.519	2.90024
								229.854	2.8683
								230.187	2.83513
								230.521	2.79932
								230.857	2.75794
								231.192	2.71469
								231.307	2.69996

## Sheet: Figure 3b
	Particle Size (nm)
Particle #	0.90Li	0.95Li	1.0Li	1.025Li	1.05Li	1.1Li
1	103.71	105.9	147.44	153.08	178.74	308.7				N toal	Mean	Standard Deviation
2	77.68	76.31	182.67	149.49	145.56	225.04			0.9Li	109	75.3934	12.5244
3	82.62	108.07	114.32	210.83	158.01	264.03			0.95Li	122	86.6514	14.6625
4	63.15	77.67	121.69	167.22	188.37	312.65			1.0Li	115	149.181	39.3208
5	108.25	84.92	122.68	197.57	141.94	224.84			1.025Li	110	169.719	43.1402
6	88.82	100.34	95.68	165.51	314.69	180.6			1.05Li	109	197.247	44.6574
7	71.34	103.23	217.29	191.89	251.03	253.31			1.1Li	113	217.894	68.2508
8	79.61	90.28	129.87	178.19	161.56	223.22
9	76.56	65.8	270.55	211.09	170.95	232.57
10	89.29	73	222.24	142.58	357.08	174.91
11	67.46	70.15	98.97	219.31	139.46	276.53
12	64.98	93.72	133.43	241.55	183.75	196.61
13	78.39	98.6	130.75	182.69	187.05	137.58
14	44.1	78.11	118.95	197.49	234.32	158.59
15	100.49	81.12	183.01	175.13	219.25	308.88
16	62.71	61.46	142.32	153.07	210.5	188.92
17	72.59	73.38	144.19	215.45	209.3	198.81
18	68.74	80.59	207.58	150.04	141.68	152.96
19	67.46	106.41	109.27	187.17	156.21	152.25
20	87.98	79.61	266.24	140.71	173.36	163.38
21	77.13	56.27	81.75	147.81	161.53	148.1
22	78.55	89.58	94.91	144.94	205.01	271.38
23	79.44	72.77	166.7	118.18	191.38	241.2
24	74.25	98.38	186.26	181.59	273.56	201.64
25	56.57	63.8	166.72	134.55	209.91	122.71
26	64.17	79.94	149.79	119.11	167.22	143.79
27	81.12	68.14	158.63	126.38	273.51	170.46
28	72.78	74.28	130.33	253.31	207.08	238.17
29	70.13	80.42	98.99	194.53	272.66	243.97
30	59.86	100.92	106.77	139.79	154.31	258.43
31	78.37	87.26	212.1	135.75	167.52	257.4
32	87.98	93.29	137.74	140.73	151.61	165.17
33	67.77	95.31	123.74	188.64	155.13	208.18
34	73.89	73.37	157.77	113.83	217.45	321.98
35	72.17	93.06	165.15	226.29	158.88	207.18
36	86.61	66.14	158.58	156.72	217.77	168.09
37	89.31	99.02	93.65	130.55	182.86	238.58
38	91.87	83.62	201.21	168.3	162.74	151.52
39	81.14	76.88	115.59	116.23	212.58	332.57
40	54.76	109.86	113.76	132.09	140.09	256.45
41	87.58	88.19	233.68	147.6	182.99	213.9
42	70.65	67.4	107.17	160.98	266.25	150.1
43	86.85	112.76	181.86	173.73	170.76	199.5
44	83.62	91.15	115.15	179.25	183.17	138.75
45	65.82	127.59	147.06	179.84	209.25	163.32
46	89.89	96.25	189.79	211.31	223.7	147.47
47	71.2	74.55	142.37	168.71	238.03	130.11
48	85.72	89.23	183.24	235.05	160.01	198.7
49	75.25	99.3	141.83	161.1	187.85	215.57
50	74.28	99.85	161.19	157.86	207.23	322.33
51	78.55	80.59	151.81	121.63	205.85	332.48
52	70.13	81.01	102.8	260.3	208.01	330.49
53	61.17	88.18	121.04	146.67	182.15	303.57
54	90.28	73.34	82.13	169.33	187.22	297.41
55	57.47	66.13	132.87	165.21	170.95	308.5
56	61.7	114.11	167.46	223.05	172.14	164.05
57	80.47	97.41	124.31	193.38	192.13	183.88
58	66.95	90.22	149.26	129.4	202.71	165.39
59	74.55	68.12	142.96	232.73	200.9	207.62
60	88.97	98.53	115.74	145.27	228.22	470.32
61	73.38	78.55	132.5	147.42	187.08	223.52
62	81.14	65.19	127.38	223.23	208.31	159.6
63	73	82.89	153.72	118.18	201.72	256.8
64	88.78	104.24	113.94	167.56	185.06	257.52
65	73.03	102.49	154.72	202.78	190.07	160.41
66	73.38	105.21	245	157.41	161	432.42
67	58.62	91.4	118.95	358.37	230.65	173.48
68	92.43	82.33	141.16	182.24	134.37	259.95
69	70.29	91.98	176.74	184.87	160.59	143.62
70	64.31	86.76	95.64	169.06	159.04	384.4
71	74.52	63.5	204.35	161.29	151.04	293.79
72	65.86	86.2	126.72	154.78	167.89	142.07
73	96.34	75.37	117.98	171.85	161.19	191.68
74	53.8	90.73	152.77	180.15	210.01	156.76
75	91.24	82.99	192.69	120.73	224.7	224.76
76	59.49	77.24	153.34	143.44	168.22	196.82
77	76.09	64.93	104.19	147.9	196.76	198.04
78	81.61	88.11	142.89	150.52	230.09	272.78
79	84.25	94.88	191.86	121.05	181.97	195.42
80	73.01	91.63	179.13	103.74	179.25	226.23
81	55.39	68.78	145.37	161.39	213.65	217.32
82	79.39	55.01	159.55	177.57	212.72	335.22
83	66.91	96.85	168.44	116.84	167	214.57
84	96.35	96.36	181.35	322.51	263.04	191.24
85	85.99	97.41	107.46	164.01	276.61	248.18
86	62.92	100.62	144.75	119.27	336.07	128.3
87	62.92	81.28	163.73	134.84	138.34	187.93
88	56.87	122.68	141.29	184.87	278.94	356.91
89	76.42	95.91	196.61	165.37	170.14	135.38
90	85.69	92.77	130.73	107.62	231.33	143.89
91	88.11	81.75	138.01	165.47	232.7	162.94
92	58.6	105.69	124.82	103.04	235.28	283.35
93	72.57	106.79	172.58	110.3	237.38	138.56
94	51.25	114.97	109.49	109.72	325.57	181.66
95	89.58	86.5	207.87	166.18	151.93	232.3
96	77.83	94.68	163.63	152.79	99.6	160.57
97	94.19	79.95	241.22	203.27	166.69	151.54
98	70.47	113.83	117.99	259.64	183.42	266.66
99	55.16	88.97	113.86	208.45	200.05	156.8
100	69.71	85.27	177.79	194.99	179.97	174.39
101	91.24	91.98	147.07	178.88	202.9	160.13
102	75.37	62.22	102.83	217.31	169.28	263.57
103	77.36	77.67	95.09	162.09	215.08	132.92
104	58.41	91.98	147.23	152.62	140.09	198.7
105	65.86	64.29	185.79	181.8	167.3	188.86
106	68.12	96.96	145.94	241.28	177.61	228.63
107	105	69.4	138.02	132.85	198.65	210.68
108	68.12	98.16	139.17	120.61	271.5	340.66
109	72.61	63.47	126.22	151.65	182.91	245.39
110		87.72	239.05	173.52		172.58
111		73.18	150.49			230.44
112		106.62	108.7			138.02
113		89.23	163.2			168.87
114		94.07	129.29
115		76.56	132.47
116		87.51
117		85.3
118		75.26
119		105.69
120		79.61
121		70.47
122		76.54

## Sheet: Figure 3c
	0.90Li	0.95Li	1.0Li	1.025Li	1.05Li	1.1Li
2-Theta(o)	Intensity (arb. Unit)
0.99558	4542.66	4606.52	5025.26	3753.11	2605.22	2431.31
1.01035	5274.18	5330.81	5599.25	4592.29	3518.52	3343.26
1.02511	5664.93	5700.93	5888.99	5001.89	3956.81	3770.73
1.03988	6224.09	6226.75	6317.88	5570.44	4552.42	4352.63
1.05465	6427.14	6425.72	6485.49	5790.31	4812.57	4618.98
1.06942	6544.53	6538.22	6578.29	5898.93	4915.02	4712.75
1.08418	6726.61	6725.84	6731.25	6110.44	5167.5	4971
1.09895	6759.91	6764.21	6756.37	6148.31	5217.48	5013.4
1.11372	6852.68	6861.25	6827.77	6263	5328.85	5121.98
1.12849	6453.96	6516.8	6466.68	5893.02	4949.2	4725.28
1.14325	6381.87	6467.49	6409.62	5836.78	4878.44	4642.39
1.15802	6456.2	6555.77	6472.56	5947.26	5012.6	4786.38
1.17279	6553.34	6646.99	6547.57	6051.28	5125.56	4897.08
1.18756	6598.18	6688.47	6599.17	6096.06	5182.58	4966.33
1.20232	6645.47	6721.95	6645.45	6147.06	5257.39	5041.68
1.21709	6695.98	6761.43	6706.38	6196.03	5321.03	5107.91
1.23186	6764.15	6823.25	6784.63	6273.76	5418.65	5204.62
1.24662	6773.46	6835.24	6803.77	6279.4	5437.2	5216.39
1.26139	6806.09	6856.99	6846.36	6308.13	5472.55	5255.05
1.27616	6837.93	6881.14	6883.61	6344.67	5520.86	5302.57
1.29093	6857.05	6901.88	6925.28	6367.84	5548.59	5328.38
1.30569	6899.14	6941.14	6985.9	6406.31	5591.99	5378.96
1.32046	6905.58	6960.1	6998.88	6417	5602.88	5396.79
1.33523	6923.67	6984.35	7024.72	6434.4	5617.14	5423.09
1.35	6952.2	7012.41	7054.16	6468.75	5651.19	5471.4
1.36476	6969.01	7033.8	7071.88	6489.09	5672.03	5494.61
1.37953	6979.01	7047.63	7093.61	6502.86	5680.71	5509.1
1.3943	6992.33	7065.89	7105.26	6515.9	5698.13	5521.25
1.40906	7014.16	7090.31	7141.98	6541.06	5723.1	5545.24
1.42383	7043.31	7123.24	7177.13	6574.45	5759.02	5580.05
1.4386	6928.43	7005.33	7049.11	6509.61	5736.9	5555.5
1.45337	6858.99	6925.58	6964.72	6482.03	5741.06	5571.81
1.46813	6821.94	6883.07	6917.69	6466.67	5743.51	5579.96
1.4829	6786.58	6850.58	6882.67	6451.12	5735.7	5580.14
1.49767	6785.37	6846.98	6879.35	6451.49	5740.92	5591.07
1.51244	6760.63	6819.51	6852.31	6433.74	5725.14	5577.39
1.5272	6754.51	6812.9	6855.94	6427.03	5721.96	5578.86
1.54197	6756.77	6810.04	6857.45	6427.35	5726.4	5583.62
1.55674	6744.37	6789.88	6843.23	6410.02	5722.99	5578.76
1.5715	6752.31	6788.41	6852.47	6405.06	5722.81	5572.42
1.58627	6745.32	6780.71	6852.03	6403.09	5722.16	5572.61
1.60104	6738.55	6775.78	6855.05	6400.65	5717.75	5573
1.61581	6744.36	6789.99	6871.13	6412.86	5727.06	5589.15
1.63057	6730.64	6780.58	6863.43	6402.3	5715.98	5580.95
1.64534	6734.52	6787.15	6873.33	6406.81	5717.19	5585.69
1.66011	6739.27	6790.71	6883.42	6413.5	5722.68	5595.01
1.67488	6731.75	6782.46	6883.04	6409.3	5717.95	5587.93
1.68964	6744.55	6799.66	6904.57	6424.18	5725.81	5595.86
1.70441	6736.42	6792.97	6896.87	6417.32	5715.47	5582.48
1.71918	6744.81	6802.36	6902.93	6424.6	5715.21	5583.25
1.73394	6752.94	6812.32	6913.25	6430.6	5723.53	5589.35
1.74871	6750.98	6812.48	6910.8	6427.04	5723.04	5589.91
1.76348	6754.58	6821.29	6926.43	6429.31	5723.64	5591.92
1.77825	6757.96	6826.58	6933.44	6432.3	5725.65	5594.38
1.79301	6765.02	6833.77	6943.76	6433.99	5725.56	5597.8
1.80778	6781.55	6848.56	6959.82	6446.66	5735.2	5610.2
1.82255	6776.39	6842.57	6958.17	6438.59	5723.44	5605.25
1.83732	6785.77	6849.85	6972.31	6442.87	5727.3	5614.07
1.85208	6789.43	6852.83	6980.43	6445.08	5729.53	5618.5
1.86685	6793.31	6856.27	6987.47	6445.52	5728.35	5618
1.88162	6805.1	6866.9	7006.37	6458.7	5734.91	5622.51
1.89639	6804.98	6869.78	7013.27	6462.74	5732.96	5619.7
1.91115	6811.65	6878.09	7027.93	6475.71	5743.68	5621.61
1.92592	6823.97	6891.46	7041.23	6491.82	5757.69	5629.96
1.94069	6824.35	6892.61	7045.59	6498.23	5762.79	5630.36
1.95545	6840.52	6906.61	7065.78	6510.04	5770.9	5634.55
1.97022	6848.69	6918.33	7079.75	6516.81	5775.4	5641.56
1.98499	6861.7	6937.38	7099.38	6525.48	5783.21	5649.29
1.99976	6883.21	6961.63	7125.7	6543.44	5799.35	5663.03
2.01452	6884.92	6970.23	7134.64	6546.6	5798.23	5659.43
2.02929	6906.93	6994.12	7165.71	6565.44	5815.34	5672.49
2.04406	6922.02	7012.97	7185.37	6580.12	5828.3	5682.31
2.05883	6944.01	7038.35	7215.4	6599.41	5842.24	5695.86
2.07359	6969.33	7066.7	7243.36	6625.94	5858.74	5710.78
2.08836	6988.4	7087.67	7265.62	6643.95	5867.69	5719.18
2.10313	7011.82	7115.6	7294.1	6669.69	5878.06	5731.63
2.11789	7034.22	7145.74	7324.78	6695.67	5892.04	5750.28
2.13266	7054.6	7168.52	7351.23	6714.21	5901.25	5761.2
2.14743	7080.74	7199.11	7388.38	6737.4	5915.69	5775.37
2.1622	7105.6	7226.66	7420.33	6759.29	5930.98	5790.33
2.17696	7129.75	7257.11	7452.61	6784.48	5944.72	5802.14
2.19173	7159.2	7291.89	7488.82	6815.3	5963.89	5825.48
2.2065	7170.52	7307.37	7503.74	6830.2	5964.46	5827.21
2.22127	7195.4	7331.35	7531.52	6854.7	5976.66	5841.4
2.23603	7211.51	7345.98	7545.07	6869.22	5988.16	5846.6
2.2508	7224.74	7357.64	7554.58	6879.24	5998.14	5849.98
2.26557	7239.51	7371.48	7567.65	6891.41	6011.73	5854.28
2.28033	7239.93	7369.18	7569.18	6889.09	6010.19	5848.71
2.2951	7242.95	7370.65	7575.76	6892.19	6011.89	5849.99
2.30987	7240.41	7369.87	7575.5	6890.21	6007.43	5846.41
2.32464	7227.19	7358.36	7564.8	6879.15	5997.54	5838.24
2.3394	7216.69	7350.45	7555.36	6867.85	5986.4	5828.15
2.35417	7203.53	7336.58	7541.83	6852.67	5977.42	5820.96
2.36894	7189.27	7316.61	7521.78	6831.8	5964.55	5807.43
2.38371	7179.48	7300.09	7509.83	6817.97	5957.05	5801.76
2.39847	7152.72	7269.52	7479.82	6791.27	5934.77	5781.29
2.41324	7134.91	7249.54	7463.4	6772.17	5921.58	5772.17
2.42801	7114.03	7231.53	7443.11	6754.74	5907.48	5762.93
2.44277	7086.96	7207.27	7420.22	6729.42	5889.25	5748.3
2.45754	7068.32	7193.08	7406.15	6712.39	5880.75	5742.75
2.47231	7038.52	7165.01	7377.91	6681.99	5860.18	5725.21
2.48708	7017.2	7145.82	7357.98	6661.2	5846.4	5713.36
2.50184	6999.53	7128.56	7336.79	6643.7	5832.96	5702.72
2.51661	6978.75	7106.43	7313.25	6624.26	5816.54	5687.13
2.53138	6965.63	7095.71	7299.68	6611.29	5804.47	5676.33
2.54615	6947.6	7078.08	7282.49	6594.59	5791.44	5665.76
2.56091	6931.28	7062.34	7269.72	6580.96	5779.65	5653.78
2.57568	6918.88	7051.49	7260.09	6570.17	5770.72	5646.86
2.59045	6897.57	7032.08	7242.52	6551.62	5749.92	5629.95
2.60522	6886.95	7022.77	7233.37	6541.77	5740.12	5620.18
2.61998	6875.54	7010.27	7222.93	6530.28	5729.4	5611.11
2.63475	6861.88	6998.64	7210.84	6519	5722.58	5600.89
2.64952	6854.69	6990.31	7202.47	6509.32	5718.58	5592.51
2.66428	6840.46	6975.09	7186.87	6495.13	5708.21	5578.51
2.67905	6829.97	6964.3	7177.58	6482.75	5700.61	5567.17
2.69382	6824.01	6957	7172.08	6474.27	5693.35	5561.27
2.70859	6811.95	6945.41	7162.49	6461.15	5680.23	5549.45
2.72335	6806.09	6937.59	7158.89	6449.73	5668.24	5542.6
2.73812	6796.99	6928.28	7152.54	6440.05	5656.48	5533.26
2.75289	6788.16	6920.86	7142.98	6428.37	5642.53	5522.72
2.76766	6785.29	6917.07	7138.52	6421.82	5635.53	5517.85
2.78242	6773.29	6904.92	7124.99	6405.5	5620.71	5500.85
2.79719	6767.81	6898.44	7120.57	6395.4	5611.93	5490.98
2.81196	6758.85	6890.93	7113.96	6386.6	5602.06	5478.28
2.82672	6750.05	6881.24	7105.22	6374.81	5589.96	5464.83
2.84149	6744.01	6875.82	7099.76	6368.68	5584.83	5457.43
2.85626	6730.6	6861.19	7088.11	6354.02	5574.2	5442.72
2.87103	6723.3	6851.59	7078.73	6343.7	5567.71	5435.71
2.88579	6718.11	6844.44	7072.51	6336.7	5563.01	5429.94
2.90056	6710.25	6835.13	7058.83	6324.92	5553.64	5423.26
2.91533	6706.51	6829.74	7053.68	6321.66	5545.24	5417.65
2.9301	6696.5	6822.49	7042.8	6314.74	5534.17	5408.56
2.94486	6686.86	6813.94	7036.17	6305.98	5523.73	5398.47
2.95963	6679.96	6807.8	7031.85	6302.46	5518.02	5393.27
2.9744	6669.47	6793.16	7017.43	6292.29	5502.54	5378.74
2.98916	6664.64	6786.25	7012.16	6286.84	5494.04	5371.72
3.00393	6657.3	6777.59	7002.53	6278.84	5482.76	5361.58
3.0187	6644.2	6765.56	6992.48	6266.15	5469.12	5351.06
3.03347	6636.67	6758.22	6985.64	6258.85	5460.15	5343.04
3.04823	6622.05	6742.66	6973.72	6245.57	5445.78	5328.34
3.063	6615.74	6734.58	6969.42	6236.72	5437.36	5322.07
3.07777	6608.69	6727.6	6964.44	6231.66	5432.78	5318.18
3.09254	6596.55	6717.52	6956.33	6218.93	5422.46	5310.45
3.1073	6589.51	6711.3	6950.19	6211.66	5416.38	5302.85
3.12207	6577.55	6700.01	6937.57	6198.91	5405.72	5291.62
3.13684	6568.65	6689	6926.59	6186.37	5396.15	5281.66
3.1516	6561.78	6682.83	6918.15	6177.73	5389.64	5275.14
3.16637	6548.35	6670.3	6905.62	6162.3	5377.92	5262.37
3.18114	6540.97	6667.15	6901.26	6153.83	5369.79	5254.31
3.19591	6531.49	6661.21	6894.54	6142.93	5362	5243.94
3.21067	6521.03	6651.65	6888.24	6134.16	5353.98	5235.45
3.22544	6513.28	6646.94	6882.36	6128.68	5350.49	5229.17
3.24021	6501.82	6633.25	6869.45	6117	5339.24	5218.73
3.25498	6494.94	6624.11	6860.23	6108.11	5332.01	5212.29
3.26974	6488.35	6614.75	6852.69	6099.43	5324.87	5205.65
3.28451	6477.01	6603.33	6842.62	6088.44	5314.03	5194.47
3.29928	6471.43	6596.36	6836.26	6082.72	5308.57	5188.38
3.31405	6462.17	6585.22	6827.25	6075.34	5299.37	5179.14
3.32881	6454.92	6578.78	6820.51	6068.45	5292.87	5172.4
3.34358	6449.75	6575.09	6814.97	6065.07	5288.03	5166.6
3.35835	6439.35	6565.68	6804.65	6055.71	5279.48	5156.71
3.37311	6433.51	6559.93	6797.91	6049.03	5274.84	5151.55
3.38788	6427.68	6554.54	6791.9	6043.59	5270.64	5146.74
3.40265	6418.43	6546.54	6783.51	6034.71	5264.72	5140.82
3.41742	6415.38	6543.11	6779.51	6030.79	5260.91	5137.05
3.43218	6406.11	6534.85	6770.91	6021.41	5251.46	5127.97
3.44695	6401.25	6530.79	6766.98	6015.39	5246.87	5126.42
3.46172	6395.45	6526.88	6763.32	6011.29	5242.94	5122.65
3.47649	6387.16	6518.27	6756.11	6005.91	5236.58	5117.54
3.49125	6384.32	6515.66	6754.23	6004.59	5233.06	5113.8
3.50602	6377.81	6506.67	6747.2	5999.21	5226.1	5107.87
3.52079	6374.16	6502.73	6744.04	5996.72	5223.94	5105.93
3.53555	6369.25	6498.69	6741.85	5994.81	5222.76	5105.29
3.55032	6359.01	6490.52	6734.47	5990.02	5217.21	5099.61
3.56509	6354.76	6485.3	6733.16	5987.39	5215.99	5097.28
3.57986	6350.21	6478.85	6727.3	5985.1	5211.36	5093.05
3.59462	6347.97	6472.83	6722.96	5981.36	5208.81	5089.6
3.60939	6349	6471.14	6722.44	5981.07	5208.02	5089.74
3.62416	6343.6	6461.81	6714.22	5973.06	5200.06	5082.06
3.63893	6343.11	6458.62	6712.71	5968.86	5197.95	5080.16
3.65369	6339.27	6455.51	6708.33	5963.7	5193.38	5077.09
3.66846	6334.66	6452.12	6704.9	5960.17	5191.8	5075.51
3.68323	6332.13	6451.22	6703.38	5959.46	5191.26	5074.89
3.69799	6325.12	6445.85	6696.95	5953.61	5187.41	5073.02
3.71276	6321.1	6441.36	6694.23	5950.02	5185.38	5072.86
3.72753	6320.16	6436.31	6689.07	5957.69	5183.24	5071.75
3.7423	6315.94	6430.1	6685.89	5958.59	5181.09	5069.88
3.75706	6313.77	6426.02	6683.49	5956.44	5179.79	5067.62
3.77183	6306.68	6420.28	6678.92	5944.45	5176.15	5064.16
3.7866	6304.72	6414.42	6676.32	5941.43	5175.8	5063.46
3.80137	6301.55	6411.72	6673.12	5939.87	5173.61	5062.05
3.81613	6293.14	6405.07	6669.5	5935.09	5167.53	5056.73
3.8309	6287.28	6402.08	6665.97	5932.47	5162.53	5053.37
3.84567	6280.88	6398.48	6659.75	5928.32	5157.24	5048.97
3.86043	6274.83	6393.79	6653.53	5922.52	5150.99	5043.67
3.8752	6267.52	6388.15	6647.18	5916.44	5145.88	5039.28
3.88997	6258.29	6379.48	6636.93	5906.62	5139.19	5030.51
3.90474	6250.73	6371.23	6631.24	5898.54	5133.25	5023.77
3.9195	6245.54	6364.45	6625.33	5891.28	5126.99	5017.83
3.93427	6237.67	6357.04	6618.26	5881.55	5117.65	5009.68
3.94904	6230.56	6349.16	6611.33	5870.54	5107.98	5000.31
3.96381	6219.6	6339.38	6602.21	5859.26	5099.47	4989.23
3.97857	6210.28	6329.1	6591.08	5848.57	5090.35	4979.72
3.99334	6202.98	6321.54	6580.92	5840.56	5083.43	4972.1
4.00811	6192.02	6308.18	6566.77	5829.8	5069.59	4960.39
4.02288	6182.54	6298.21	6556.14	5821.14	5059.27	4951.97
4.03764	6172.48	6288.03	6544.12	5812.02	5049.51	4942.13
4.05241	6161.58	6276.27	6533.1	5801.1	5038.25	4931.78
4.06718	6151.46	6266.15	6521.39	5791.92	5030.55	4922.75
4.08194	6138.75	6253.68	6508.9	5781.56	5019.95	4909.88
4.09671	6128.52	6244.04	6498.55	5771.53	5012.23	4900.85
4.11148	6120.22	6233.98	6488.68	5762.16	5003.71	4891.31
4.12625	6111.76	6224.77	6480.02	5752.45	4994.41	4882.9
4.14101	6104.36	6215.04	6472.63	5744.24	4988.73	4875.66
4.15578	6094.57	6205.41	6464.04	5736.32	4981.6	4867.77
4.17055	6085.3	6195.96	6456.12	5727.56	4974.98	4858.96
4.18532	6078.45	6189.14	6448.5	5719.91	4967.66	4851.67
4.20008	6070.12	6180.1	6438.19	5709.19	4958.4	4840.19
4.21485	6064.66	6173.29	6429.7	5701.31	4949.77	4833.48
4.22962	6056.81	6166.8	6419.05	5692.56	4940.71	4825.24
4.24438	6048.69	6158.83	6409.15	5686.32	4932.54	4818.04
4.25915	6040.7	6151.88	6402.47	5681.91	4926.16	4811.36
4.27392	6030.28	6143.49	6393.89	5674.25	4918.61	4800.9
4.28869	6023.75	6138.74	6388.02	5669.57	4912.47	4794.44
4.30345	6016.71	6133.72	6380.71	5663.86	4905.79	4786.97
4.31822	6011.01	6128.05	6372.87	5657.73	4898.23	4782.41
4.33299	6003.14	6123.45	6365.71	5651.97	4891.83	4778.41
4.34776	5995.39	6115.67	6356.83	5643.83	4884.51	4773.2
4.36252	5988.5	6110.73	6350.48	5638.3	4881.01	4769.34
4.37729	5981.5	6104.15	6344.43	5631.87	4875.81	4763.54
4.39206	5975.29	6096.33	6337.89	5623.88	4870.98	4757.86
4.40682	5968.86	6088.79	6330.17	5613.2	4863.5	4750.99
4.42159	5962.59	6081.45	6324.39	5605.29	4856.48	4744.73
4.43636	5957.3	6075.05	6317.61	5598.2	4851.41	4737.94
4.45113	5952.19	6068.06	6311.94	5593.19	4848.84	4733.06
4.46589	5945.19	6060.48	6304.3	5586.22	4842.28	4725.46
4.48066	5938.8	6053.96	6297.66	5580.82	4837.7	4720.51
4.49543	5930.18	6045.96	6289.64	5574.39	4829.68	4712.27
4.5102	5919.26	6038.55	6280.47	5568.19	4823.32	4704.97
4.52496	5909.82	6031.63	6272.39	5561.68	4816.67	4698.22
4.53973	5900.36	6024.93	6265.38	5554.81	4809.63	4690.75
4.5545	5895.45	6018.19	6261.83	5549.31	4806.51	4686.88
4.56926	5890.27	6011.88	6257.75	5543.4	4800.98	4680.98
4.58403	5885.8	6006.79	6251.87	5537.53	4798.32	4677.15
4.5988	5879.47	6000.4	6246.67	5530.59	4792.1	4672.2
4.61357	5872.34	5992.91	6239.48	5522.11	4786.76	4667.47
4.62833	5864.47	5984.43	6230.96	5513.58	4780.92	4661.89
4.6431	5855.94	5976.5	6220.09	5504.53	4774.56	4655.96
4.65787	5847.69	5967.19	6207.52	5495.34	4767.65	4650.34
4.67264	5840.38	5959.37	6197.83	5487.57	4762.07	4645.1
4.6874	5834.76	5952.94	6189.39	5481.51	4755.96	4641.39
4.70217	5828.4	5947.48	6184.7	5477.57	4751.96	4636.94
4.71694	5820.23	5941.52	6179.45	5473.68	4746.51	4632.48
4.7317	5812.36	5935.21	6173.82	5468.94	4739.02	4626.66
4.74647	5805.4	5928.25	6166.39	5462.47	4732.11	4623.34
4.76124	5801.52	5923.26	6159.59	5457.03	4726.54	4618.12
4.77601	5796.65	5916.96	6152.06	5450.85	4722.75	4613.84
4.79077	5792.39	5910.58	6145.16	5446.62	4718.74	4608.76
4.80554	5785.7	5903.3	6138.08	5441.63	4713.24	4603.97
4.82031	5779.35	5898.32	6133.04	5437.44	4709.36	4598.76
4.83508	5774.53	5893.86	6129.5	5432.82	4704.1	4594.44
4.84984	5767.93	5888.08	6122.35	5425.93	4700.23	4589.28
4.86461	5763.86	5884.27	6117.9	5420.34	4697.87	4586.48
4.87938	5759.13	5879.25	6112.73	5414.52	4694.62	4581.85
4.89415	5753.45	5874.92	6108.62	5410.4	4692.76	4577.32
4.90891	5749.36	5870.45	6102.33	5406.86	4687.75	4571.85
4.92368	5742.42	5862.97	6094.52	5402.71	4682.96	4565.92
4.93845	5736.4	5858.49	6089.3	5398.77	4679.52	4562.15
4.95321	5730.03	5853.21	6083.85	5394.3	4676.17	4558.93
4.96798	5725.77	5850.56	6078.87	5391.14	4674.91	4556.2
4.98275	5723.02	5847.44	6074.33	5388.52	4670.65	4555.45
4.99752	5718.36	5842.83	6069.34	5385.66	4665.21	4552.17
5.01228	5715.46	5839.59	6063.99	5383.61	4661.6	4549.11
5.02705	5712.88	5834.85	6058.48	5380.92	4657.92	4544.19
5.04182	5707.44	5830.33	6052.89	5376.85	4655.48	4538.58
5.05659	5702.16	5826.02	6049.86	5370.87	4651.78	4533.13
5.07135	5695.44	5821.71	6045.97	5365.52	4647.03	4530.88
5.08612	5691.41	5818.73	6044.28	5361.09	4641.29	4530.14
5.10089	5686.46	5813.61	6041.83	5357.92	4636.91	4528.71
5.11565	5683.38	5807.33	6038.99	5354.55	4633.22	4527.77
5.13042	5679.89	5803.4	6034.33	5351.19	4629.04	4525.58
5.14519	5676.16	5798.67	6028.37	5347.24	4625.84	4522.62
5.15996	5671.73	5796.57	6024.04	5343.44	4622.79	4519.05
5.17472	5667.59	5793.48	6019.88	5339.31	4620.29	4515.55
5.18949	5662.4	5789.82	6014.14	5335.63	4616.4	4512.15
5.20426	5659.61	5788.01	6009.15	5332.06	4613.51	4509.71
5.21903	5654.29	5783.4	6002.39	5327.67	4610.67	4507.06
5.23379	5649.44	5780.57	5997.65	5325.66	4608.58	4503.91
5.24856	5644.8	5774.59	5992.53	5323	4604.42	4498.48
5.26333	5639.91	5768.56	5989.74	5321.07	4600.84	4495.02
5.27809	5636.57	5764.08	5987.05	5318.38	4597.89	4491.24
5.29286	5632.01	5760.19	5983.02	5314.09	4594.51	4487.4
5.30763	5628.38	5755.31	5977.31	5310.84	4592.66	4483.57
5.3224	5625.06	5749.89	5970.55	5304.37	4588.39	4477.13
5.33716	5620.87	5743.59	5962.57	5299.01	4583.42	4471.94
5.35193	5617.42	5737.46	5956.27	5292.47	4577.29	4467.35
5.3667	5611.99	5730.74	5948.8	5286	4571.41	4461.01
5.38147	5608.31	5725.2	5942.03	5281	4566.17	4455.47
5.39623	5603.3	5718.99	5935.23	5274.84	4560.76	4449.68
5.411	5596.77	5712.48	5930.21	5270.12	4554.82	4445.38
5.42577	5590.65	5706.83	5925.9	5265.16	4548.92	4440.03
5.44053	5582.3	5701.14	5920.56	5259.71	4541.99	4434.6
5.4553	5576.58	5695.75	5914.14	5254.81	4536.11	4428.9
5.47007	5571.4	5692.55	5908.63	5250.42	4532.35	4423.18
5.48484	5566.65	5687.04	5902.83	5246.04	4527.58	4418.17
5.4996	5562.12	5683.17	5898.09	5242.05	4524.08	4413.93
5.51437	5555.21	5676.64	5892.36	5236.76	4517.58	4408.02
5.52914	5549.31	5670.85	5886.91	5232.23	4511.88	4401.74
5.54391	5545.22	5666.46	5882.43	5226.97	4506.73	4396.11
5.55867	5541.57	5660.38	5878.33	5221.39	4501.19	4390.66
5.57344	5539.66	5655.52	5874.2	5216.67	4495.4	4386.54
5.58821	5535.51	5649.4	5868.88	5211.05	4488.61	4381.86
5.60298	5531.37	5644.73	5862.71	5206.66	4483.32	4375.25
5.61774	5527.04	5639.58	5856.69	5202.01	4477.84	4369.2
5.63251	5522.99	5635.27	5852.1	5198.18	4473.4	4362.29
5.64728	5519.02	5631.7	5848.36	5194.83	4468.46	4356.84
5.66204	5515.53	5628.94	5844.89	5192.07	4464.9	4351.13
5.67681	5513.2	5625.14	5841.69	5188.9	4460.33	4345.87
5.69158	5509.42	5621.79	5836.19	5185.91	4456.33	4341.03
5.70635	5505.87	5616.72	5831.6	5181.33	4451.04	4334.91
5.72111	5500.75	5611.89	5826.54	5176.79	4444.83	4331.22
5.73588	5497.08	5608.26	5822.77	5173.03	4439.83	4327.3
5.75065	5493.55	5606.07	5819.16	5169.02	4435.67	4324.7
5.76542	5490.2	5603.98	5814.59	5165.82	4433.67	4321.99
5.78018	5488	5601.6	5809.58	5162.58	4430.86	4318.47
5.79495	5485.58	5597.43	5804.79	5159.46	4427.97	4315.08
5.80972	5483.76	5594.28	5800.81	5154.93	4424.33	4311.09
5.82448	5480.4	5590.62	5797.04	5151.7	4419.22	4306.4
5.83925	5477.06	5585.6	5794.03	5147.04	4414.11	4301.64
5.85402	5473.65	5582.04	5790.46	5144.61	4410.27	4298.19
5.86879	5471.08	5576.52	5786.72	5139.96	4406.54	4294.27
5.88355	5467.87	5572.46	5783.65	5136.66	4403.1	4292.17
5.89832	5464.41	5568.07	5780.18	5131.81	4399.73	4289.06
5.91309	5460.08	5567.17	5776.44	5128.53	4396.08	4284.64
5.92786	5452.12	5561.41	5767.26	5122.52	4389.88	4277.24
5.94262	5440.06	5550.41	5751.59	5110.25	4378.68	4265.09
5.95739	5434.09	5544.83	5743.57	5104.47	4372.28	4261.18
5.97216	5428.44	5538.3	5735.41	5098.03	4365.27	4254.39
5.98692	5425.96	5534.69	5732.76	5096.02	4361.71	4252.5
6.00169	5417.37	5523.94	5722.21	5086.62	4352.57	4243.18
6.01646	5415.88	5519.78	5719.21	5083.73	4349.38	4240.49
6.03123	5419.45	5521.86	5721.83	5085.81	4350.24	4242.89
6.04599	5422.26	5524.2	5724.49	5087.46	4351.69	4243.11
6.06076	5419.72	5523.08	5721.71	5085.43	4350.43	4239.7
6.07553	5412.91	5515.33	5713.59	5078.44	4346.31	4231.72
6.0903	5405.5	5506.67	5705.53	5072.32	4341.74	4225.74
6.10506	5398.64	5498.51	5698.42	5067.15	4336.47	4221.61
6.11983	5399.33	5497.62	5698.38	5068	4334.8	4221.07
6.1346	5398.03	5495.87	5696.36	5065.86	4331.99	4219.71
6.14936	5399.08	5496.77	5696.35	5066.92	4330.96	4220.14
6.16413	5395.3	5492.5	5692.57	5064.09	4327.03	4216.87
6.1789	5391.55	5488.76	5687.94	5061.92	4324.28	4213.82
6.19367	5382.66	5479.02	5678.36	5054.35	4317.53	4206.61
6.20843	5377.56	5473.67	5671.47	5050.16	4313.65	4202.59
6.2232	5373.61	5469.69	5665.17	5046.26	4311.41	4199.61
6.23797	5373.92	5469.96	5662.16	5045.72	4310.05	4198.61
6.25274	5367.88	5463.61	5653.4	5038.04	4304.94	4192.32
6.2675	5360.11	5456.35	5642.72	5029.05	4296.9	4186.25
6.28227	5354.29	5450.03	5634.79	5021.77	4292.91	4181.56
6.29704	5348.88	5443.65	5626.87	5014.31	4288.18	4176.99
6.31181	5344.6	5439.23	5621.26	5007.75	4283.78	4173.12
6.32657	5342.14	5436.69	5618.37	5004.96	4280.97	4170.01
6.34134	5341.34	5435.13	5614.63	5004.67	4278.54	4169.46
6.35611	5340.07	5432.46	5611.27	5004.07	4276.32	4167.35
6.37087	5334.41	5424.95	5603.61	5000.21	4272.44	4163.83
6.38564	5325.82	5415.88	5593.44	4991.2	4265.7	4157.05
6.40041	5319.43	5409.32	5586.58	4985.77	4261.4	4152.57
6.41518	5318.26	5408.33	5584.8	4984.3	4259.13	4152.23
6.42994	5315.3	5406.32	5582.06	4980.74	4255.39	4150.56
6.44471	5315.81	5407.1	5581.89	4980.55	4254.74	4151.61
6.45948	5312.96	5404.63	5578.55	4976.57	4251.37	4149.69
6.47425	5310.14	5402.5	5574.69	4973.82	4248.77	4145.44
6.48901	5304.18	5396.23	5567.69	4968.83	4242.31	4139.33
6.50378	5300.84	5391.26	5561.38	4966.82	4238.08	4134.66
6.51855	5299.82	5389.29	5558.54	4968.02	4234.99	4134.02
6.53331	5298.56	5386.31	5554.78	4968.67	4232.68	4132.8
6.54808	5295.29	5381.97	5549.11	4966.19	4228.29	4129.41
6.56285	5292.87	5378.77	5545.38	4963.76	4224.91	4127.32
6.57762	5285.77	5371.96	5536.4	4956.07	4218.36	4121.71
6.59238	5287.58	5371.79	5535.88	4956.19	4217.48	4122.6
6.60715	5284.97	5368.41	5531.92	4952.76	4213.96	4121.48
6.62192	5282.69	5365.4	5529.1	4950.18	4211.58	4120.67
6.63669	5279.76	5362.42	5525.49	4945.34	4207.9	4120.11
6.65145	5276.94	5359.13	5522	4942.23	4204.79	4117.96
6.66622	5271.45	5352.51	5514.06	4936.47	4198.34	4113.49
6.68099	5272.2	5352.89	5514.13	4937.79	4197.43	4115.04
6.69575	5267.93	5349.41	5510.21	4935.63	4193.76	4112.03
6.71052	5266.95	5349.15	5508.13	4935.51	4192.51	4111.1
6.72529	5266.39	5348.47	5504.99	4935.35	4191.3	4110.58
6.74006	5262.05	5343.45	5495.39	4929.93	4186.26	4105.69
6.75482	5261.04	5341.41	5490.36	4927.68	4184.56	4104.97
6.76959	5257.24	5337.66	5484.31	4922.51	4182.09	4101.04
6.78436	5252.68	5333.88	5478.18	4918.68	4178.53	4097.88
6.79913	5252.49	5333.1	5477.17	4917.69	4179.06	4097.34
6.81389	5247.41	5328.17	5470.11	4913.47	4174.02	4093.07
6.82866	5247.98	5327.27	5468.46	4913.22	4173.87	4093.51
6.84343	5247.4	5326.75	5464.89	4912.54	4171.7	4091.72
6.85819	5245.42	5324.12	5460.36	4910.68	4169.01	4088.35
6.87296	5249.48	5326.57	5461.24	4913.5	4171.82	4089.94
6.88773	5249.15	5325.82	5460.38	4914.62	4172.58	4088.98
6.9025	5251.2	5327.38	5460.79	4916.71	4173.94	4089.98
6.91726	5251.91	5328.78	5461.68	4918.99	4175.12	4089.47
6.93203	5252.79	5329.05	5460.76	4918.73	4174.22	4088.22
6.9468	5252.24	5327.92	5458.55	4918.27	4172.8	4085.48
6.96157	5251.62	5328.09	5454.6	4916.21	4170.84	4082.83
6.97633	5255.17	5330.06	5454.42	4919.17	4171.78	4083.53
6.9911	5259.33	5335.23	5455.19	4922.95	4173.65	4085.89
7.00587	5265.64	5339.84	5457.2	4928.12	4177.12	4088.22
7.02064	5272.54	5345.3	5460.7	4934	4180.97	4092.51
7.0354	5278.52	5347.93	5460.98	4937.25	4182.91	4093.31
7.05017	5286.2	5352.36	5462.82	4942.68	4186.5	4096.52
7.06494	5292.34	5357.52	5462.24	4945.76	4189.35	4098.16
7.0797	5301.5	5366.11	5466.09	4952.45	4193.88	4101.84
7.09447	5312.61	5378.87	5471.97	4961.16	4200.84	4107.31
7.10924	5323.68	5391.7	5478.7	4970.77	4206.6	4112.38
7.12401	5339.89	5408.68	5486.56	4983.59	4215.36	4119.07
7.13877	5351.8	5421.31	5489.82	4991.36	4220.97	4121.76
7.15354	5369.82	5439.22	5496.58	5003.68	4229.65	4127.32
7.16831	5393.76	5462.12	5507.67	5019.82	4241.42	4134.91
7.18308	5422.59	5490.2	5521.96	5040.87	4254.52	4145.45
7.19784	5455.12	5521.66	5536.98	5061.84	4266.78	4153.38
7.21261	5490.47	5555.41	5552.72	5084.61	4279.94	4162.28
7.22738	5533.77	5595.94	5572.63	5111.38	4297.71	4172.07
7.24214	5590.29	5645.96	5598.34	5145.21	4322.02	4189.26
7.25691	5661.36	5710.61	5635.49	5189.49	4354.96	4211.6
7.27168	5754.12	5796.38	5683.28	5249.73	4397.74	4242.59
7.28645	5863.17	5897.09	5739.95	5321.6	4448.81	4278.82
7.30121	6004.17	6029.39	5815.41	5419.53	4517.31	4328.9
7.31598	6185.92	6197.09	5913.66	5550.28	4609	4396.56
7.33075	6416.66	6413.58	6042.22	5726.67	4734.01	4485.54
7.34552	6725.12	6704.1	6225.39	5977.15	4914.73	4616.57
7.36028	7127.01	7086.36	6474.19	6332.89	5175.52	4805.64
7.37505	7646.56	7587.08	6824.61	6839.04	5553.52	5082.05
7.38982	8358.52	8283.23	7345.4	7612.51	6150.11	5527.46
7.40458	9243.48	9165.56	8066.93	8694.71	7003.03	6173.44
7.41935	10410.2	10354.3	9136.08	10311.9	8317.95	7195.43
7.43412	11856.5	11869.8	10656.9	12620.1	10246.7	8740.21
7.44889	13535.8	13687.3	12715	15741.4	12910.5	10949.4
7.46365	15473.3	15863.4	15511.9	19992.2	16602.4	14149.6
7.47842	17351.4	18053.8	18718.2	24857.7	20845.1	18007.2
7.49319	19022.9	20090.5	22146	30061.4	25373.4	22380.5
7.50796	20158	21539.4	24967.7	34473.7	29247.7	26448.5
7.52272	20497.4	22039	26314.9	36889	31530	29258.9
7.53749	19985	21482.2	25788.5	36680.2	31670.9	30175.8
7.55226	18763.9	20050.4	23637	34022.8	29702.3	28992.1
7.56702	17059.3	18044	20485.6	29625.3	26077.6	25962.8
7.58179	15142.4	15819.4	17108.8	24565.7	21636.1	21822.2
7.59656	13334.9	13765.4	14197.1	19942	17396.3	17609.8
7.61133	11690.8	11943.9	11807.1	16004.8	13727.2	13830.8
7.62609	10288.5	10427	9983.8	12912.4	10856.2	10824.1
7.64086	9192.54	9268.01	8706.94	10699.5	8849.96	8720.05
7.65563	8279.99	8321.16	7746.22	8997.74	7368.25	7187.04
7.6704	7606.6	7634.99	7102.05	7848.76	6401.88	6200.85
7.68516	7068.2	7092.9	6629.57	7009.51	5721.87	5519.06
7.69993	6655.4	6682.34	6292.91	6420.58	5260.46	5065.69
7.7147	6342.29	6373.39	6054.21	6018.08	4949.82	4766.62
7.72947	6089.43	6128.03	5872.3	5719.66	4727.16	4557.67
7.74423	5896.78	5942.93	5738.88	5510.5	4573.59	4417.7
7.759	5738.3	5789.56	5631.87	5351.34	4458.29	4313.2
7.77377	5605.02	5661.51	5541.75	5225.58	4367.2	4232.76
7.78853	5499.57	5559.52	5471.22	5130.82	4299.14	4171.68
7.8033	5409.12	5471.49	5410.63	5052.02	4242.68	4123.36
7.81807	5335.15	5398.89	5359.65	4988.21	4197.89	4084.12
7.83284	5273.18	5337.46	5317.11	4935.96	4160.7	4052.14
7.8476	5214.32	5281.75	5276.48	4886.93	4126.06	4022.22
7.86237	5166.85	5235.63	5243.15	4846.32	4098.83	3999.06
7.87714	5124.7	5194.55	5214.36	4811.67	4074.73	3978.5
7.89191	5087.13	5156.44	5186.59	4780.85	4053.55	3961.08
7.90667	5053.88	5123.05	5162.96	4753.73	4034.55	3944.09
7.92144	5024.95	5093.34	5141.51	4729.34	4017.74	3929.57
7.93621	4998.52	5067.84	5122.5	4706.63	4002.91	3915.73
7.95097	4975.47	5043.97	5104.9	4687.5	3989.28	3903.01
7.96574	4949.79	5020.81	5087	4666.89	3973.98	3890.79
7.98051	4924.56	4997.54	5067.8	4646.2	3957.19	3875.96
7.99528	4904.05	4976.92	5050.13	4628.15	3943.73	3864.85
8.01004	4885.15	4957.42	5033.37	4611.06	3931.09	3853.03
8.02481	4869.44	4940.88	5018.81	4595.81	3919.78	3843.98
8.03958	4853.18	4925.79	5005.79	4581.44	3909.35	3836.18
8.05435	4833.65	4906.78	4987.83	4564.12	3896.39	3824.71
8.06911	4816.51	4889.97	4973.27	4549.42	3886.73	3815.47
8.08388	4798.94	4873.28	4956.64	4533.52	3875.45	3805.53
8.09865	4781.92	4856.5	4940.96	4517.31	3864.03	3793.42
8.11341	4767.1	4842.38	4928.4	4503.92	3854.09	3783.9
8.12818	4753.27	4829.8	4918.12	4493.23	3845.21	3775.59
8.14295	4741.75	4818.13	4908.79	4484.22	3838.29	3769.24
8.15772	4732.7	4808.31	4901.53	4476.95	3833.6	3765.39
8.17248	4721.1	4795.84	4890.91	4465.25	3826.2	3757.98
8.18725	4709.58	4782.97	4879.16	4452.82	3818.43	3751.23
8.20202	4697.79	4770.53	4867.05	4441.53	3809.46	3742.63
8.21679	4684.22	4756.3	4854.16	4429.44	3800.19	3734.56
8.23155	4673.52	4744.75	4844.21	4419.66	3791.99	3727.67
8.24632	4661.33	4732.26	4833.49	4409.04	3783.28	3720.76
8.26109	4652.05	4722.43	4825.29	4400.76	3777.71	3716.1
8.27585	4641.4	4713.51	4817.25	4392.38	3771.53	3711.3
8.29062	4631.64	4705.22	4809.18	4385.69	3766.61	3706.99
8.30539	4622.23	4697.04	4800.16	4378.87	3761.47	3702.63
8.32016	4611.16	4686.17	4789.79	4371.37	3753.85	3695.96
8.33492	4601.36	4676.5	4780.7	4364.33	3749.11	3691.84
8.34969	4591.68	4665.83	4771.76	4357.16	3742.93	3686.65
8.36446	4581.47	4655.57	4762.46	4348.55	3737.24	3681
8.37923	4571.01	4644.74	4752.85	4339.5	3731.3	3674.43
8.39399	4560.43	4634.65	4743.08	4330.23	3723.85	3668.53
8.40876	4551.27	4625.25	4733.47	4321.71	3717.55	3662.98
8.42353	4544.22	4617.64	4725.71	4313.46	3711.79	3658.58
8.4383	4535.91	4609.98	4717.72	4306.03	3707.29	3653.6
8.45306	4530.98	4604.54	4712.85	4301.61	3705.92	3651.47
8.46783	4523.51	4597	4705.24	4295.42	3701.53	3647.71
8.4826	4517.89	4591.29	4700.23	4292.24	3698.57	3646.37
8.49736	4510.15	4582.76	4692.87	4285.6	3691.85	3642.18
8.51213	4501.87	4573.53	4683.8	4279.46	3685.69	3637.89
8.5269	4495.18	4563.4	4676.39	4272.2	3679.54	3633.79
8.54167	4485.67	4551.09	4665.4	4263.31	3672.76	3628.02
8.55643	4477.74	4540.83	4657.51	4255.62	3667.29	3622.67
8.5712	4469.2	4531.32	4648.34	4247.18	3661.55	3616.46
8.58597	4462.91	4524.1	4642.04	4240.98	3657.09	3610.94
8.60074	4456.63	4519.37	4635.46	4234.91	3654.18	3607.07
8.6155	4449.37	4514.35	4628.81	4229.52	3650.03	3601.51
8.63027	4442.9	4508.39	4621.37	4224	3646.44	3596.25
8.64504	4438.4	4505.86	4616.77	4220.65	3644.25	3593.34
8.6598	4433.09	4500.74	4609.98	4215.53	3641.12	3589.07
8.67457	4430.88	4499.91	4606.54	4213.88	3643	3587.86
8.68934	4424.43	4495.59	4600.22	4210.22	3640.45	3584.23
8.70411	4416.79	4488.27	4590.25	4204.37	3636.87	3578.85
8.71887	4410.19	4483.11	4583.43	4200.49	3634.5	3575.11
8.73364	4402.51	4476.29	4573.93	4194.92	3630.62	3569.32
8.74841	4397.85	4472.27	4568.14	4193.13	3629.95	3566.66
8.76318	4393.23	4465.99	4562.06	4190.75	3627.53	3562.31
8.77794	4389.2	4460.56	4557.27	4191.84	3629.03	3559.99
8.79271	4384.64	4455.42	4553.84	4194.6	3631.51	3559.2
8.80748	4379.57	4450.97	4551.69	4198.42	3634.88	3558.35
8.82224	4373.37	4445.94	4550.3	4203.5	3640.35	3559.82
8.83701	4366.26	4439.75	4547.63	4206.07	3644.53	3560.72
8.85178	4357.87	4431.83	4545.3	4207.75	3647.43	3563.64
8.86655	4351.65	4426.25	4546.85	4208.94	3652	3570.14
8.88131	4345.09	4418.81	4546.6	4206.39	3652.14	3576.59
8.89608	4340.29	4413.62	4549.78	4202.77	3651.96	3584.57
8.91085	4332.75	4405.14	4548.2	4193.25	3645.71	3589.74
8.92562	4324.28	4396.83	4544.69	4180.08	3636	3592.19
8.94038	4314.92	4386.91	4537.01	4164	3623.01	3591.35
8.95515	4304.32	4374.93	4524.7	4145.18	3606.97	3584.71
8.96992	4295.64	4364.18	4512.27	4128.76	3592.04	3577.95
8.98468	4287.29	4354.61	4499.09	4113.82	3577.62	3567.61
8.99945	4278.11	4345.69	4484	4100.33	3563.76	3555.31
9.01422	4267.72	4336.73	4467.01	4087.92	3552.16	3541.4
9.02899	4257.16	4326.34	4449.66	4075.29	3540.14	3526.11
9.04375	4245.98	4315.69	4431.97	4062.01	3530.02	3510.48
9.05852	4237.23	4307.86	4418.18	4051.88	3522.01	3497.07
9.07329	4228.96	4301.22	4406.36	4042.3	3514.21	3485.27
9.08806	4219.82	4291.26	4394.4	4030.9	3505.14	3473.08
9.10282	4212.85	4282.63	4384.08	4020.43	3497.07	3463.05
9.11759	4204.68	4271.2	4371.21	4008.37	3488.26	3452.25
9.13236	4195.26	4259.09	4357.48	3995.27	3477.57	3440.68
9.14713	4187.17	4249.29	4345.36	3984.59	3469.03	3430.51
9.16189	4178.14	4238.54	4333.31	3973.87	3459.65	3421.78
9.17666	4171.17	4230.41	4323.35	3964.92	3453.65	3414.67
9.19143	4162.61	4221.71	4313.66	3957.16	3446.94	3407.74
9.20619	4155.91	4215.08	4306.04	3950.07	3441.4	3401.41
9.22096	4148.68	4207.64	4297.82	3942.86	3434.64	3394.88
9.23573	4144.15	4202.29	4292.7	3938.44	3430.15	3390.94
9.2505	4138.77	4197.35	4287.27	3932.19	3426.22	3386.32
9.26526	4133.35	4191.65	4282.36	3927.15	3422.21	3383.68
9.28003	4125.36	4184.36	4274.44	3919.94	3416.5	3379.62
9.2948	4118.39	4177.29	4266.68	3912.98	3410.91	3374.84
9.30957	4109.56	4168.1	4257.04	3905.6	3404.18	3369.09
9.32433	4103.37	4161.61	4249.94	3899.5	3400.6	3364.6
9.3391	4097.27	4153.66	4241.75	3892.94	3395.06	3359.95
9.35387	4091.9	4148.98	4235.61	3887.72	3390.83	3356.75
9.36863	4085.86	4141.89	4228.45	3880.37	3385.44	3352.13
9.3834	4080.94	4137.36	4223.52	3875.64	3382.67	3349.86
9.39817	4074.5	4131.52	4217.55	3869.22	3378.31	3345.48
9.41294	4069.67	4128.54	4212.78	3865.18	3375.41	3341.47
9.4277	4064.85	4124.79	4206.92	3860.44	3372.19	3337.58
9.44247	4060.06	4119.9	4201.42	3855.25	3369.24	3333.06
9.45724	4054.16	4112.05	4193.98	3848.58	3364.01	3326.84
9.47201	4050.4	4104.84	4187.65	3843.36	3360.37	3321.65
9.48677	4045.47	4098.81	4182.01	3838.89	3356.52	3317.72
9.50154	4041.01	4093.81	4177.48	3834.96	3354.2	3316.18
9.51631	4035.62	4090.57	4173.03	3830.97	3351.65	3313.8
9.53107	4030.18	4086.09	4169.06	3826.4	3348.48	3310.83
9.54584	4024.83	4081.51	4163.25	3821.26	3344.36	3307.47
9.56061	4018.93	4076.15	4156.95	3816.16	3339.82	3303.95
9.57538	4013.11	4071.02	4149.53	3810.05	3335.05	3300.61
9.59014	4007.97	4066.55	4143.24	3804.94	3331.13	3296.9
9.60491	4003.33	4060.39	4138.26	3800.59	3326.71	3293.84
9.61968	3999.2	4054.9	4131.26	3795.86	3323.51	3290.07
9.63445	3994.4	4048.91	4125.3	3791.61	3319.31	3286.67
9.64921	3989.78	4043.98	4118.35	3786.33	3314.76	3284.09
9.66398	3983.52	4036.5	4110.57	3779.7	3309.14	3278.86
9.67875	3979.05	4030.71	4104.49	3775.07	3306.17	3275.08
9.69351	3973.49	4025.61	4098.37	3770.01	3303.08	3272.2
9.70828	3969.09	4023.38	4093.31	3766.19	3300.29	3269.9
9.72305	3964.84	4019.74	4087.48	3762.58	3296.8	3267.11
9.73782	3960.33	4015.43	4081.69	3758.35	3293.77	3263.39
9.75258	3953.69	4008.2	4074.47	3752.25	3288.3	3259.28
9.76735	3949.37	4004.56	4069.53	3747.19	3284.69	3255.41
9.78212	3943.73	4001.2	4065.47	3742.03	3281.42	3251.7
9.79689	3939.47	3998.89	4062.06	3737.32	3278.7	3248.68
9.81165	3932.82	3993.17	4056.81	3731.59	3274.75	3244.11
9.82642	3927.59	3987.95	4052.05	3725.91	3270.44	3239.69
9.84119	3921.31	3980.91	4045.33	3720.27	3265.59	3234.11
9.85596	3917.5	3976.45	4040.55	3715.63	3262.78	3231.15
9.87072	3912.49	3971.7	4035.81	3711.73	3259.65	3228.7
9.88549	3908.05	3967.95	4030.64	3707.32	3255.96	3226.61
9.90026	3904.6	3964.34	4027.76	3704.66	3253.91	3225.68
9.91502	3900.8	3959.6	4023.05	3700.08	3250.14	3223.35
9.92979	3895.45	3954.03	4017.66	3695.88	3246.29	3220.38
9.94456	3889.02	3947.78	4012.1	3690.67	3242.69	3215.96
9.95933	3883.96	3942.33	4007.67	3685.41	3238.89	3212.22
9.97409	3878.97	3936.79	4002.66	3680.56	3236.6	3208.54
9.98886	3876.58	3933.86	3997.78	3677.16	3235.08	3205.61
10.0036	3872.39	3929.82	3991.35	3672.92	3232.14	3202.07
10.0184	3867.13	3924.56	3983.19	3667.02	3227.83	3197.27
10.0332	3862.52	3918.34	3975.77	3662.13	3223.46	3193.33
10.0479	3858.41	3912.15	3970.01	3657.56	3220.4	3190.25
10.0627	3853.41	3905.76	3964.05	3652.23	3215.77	3186.82
10.0775	3849.23	3900.42	3958.78	3649	3212.84	3184.7
10.0922	3842.53	3895.08	3952.44	3643.42	3207.44	3180.71
10.107	3836.46	3889.92	3946.6	3638.13	3203.12	3176.83
10.1218	3830.97	3885.01	3941.16	3632.26	3199.67	3173.25
10.1365	3828.23	3881.36	3937.66	3629.23	3197.82	3170.28
10.1513	3824.18	3876.89	3932.32	3625.69	3196.3	3167.54
10.1661	3822.87	3875.6	3931.17	3626.71	3197.87	3167.58
10.1808	3819.21	3873.99	3929.15	3626.63	3198.15	3167.04
10.1956	3816.3	3872.75	3928.34	3628.55	3199.1	3167.33
10.2104	3811.37	3869.35	3925.04	3626.98	3198.36	3166.5
10.2251	3807.85	3866.48	3922.04	3625.2	3197.99	3166.63
10.2399	3804.51	3863.14	3919.88	3622.36	3196.25	3166.03
10.2547	3801.49	3860.15	3917.85	3619.33	3194.43	3166.46
10.2694	3796.9	3856.21	3913.24	3615.18	3191.53	3163.97
10.2842	3790.66	3851.92	3907.59	3609.93	3187.04	3160.2
10.299	3782.52	3844.24	3899.65	3602.84	3180.61	3153.87
10.3137	3776.25	3837.73	3893.59	3596.09	3174.48	3149.3
10.3285	3768.88	3828.85	3886.98	3587.86	3168.35	3144.28
10.3433	3762.17	3822.3	3880.9	3581.8	3163.14	3139.91
10.358	3757.04	3816.68	3876.27	3576.81	3159.64	3136.75
10.3728	3750.95	3811.46	3869.97	3573.14	3155.53	3133.25
10.3876	3746.52	3807.69	3865.81	3569.52	3152.96	3130.83
10.4023	3741.74	3803.02	3860.56	3564.59	3149.13	3127.7
10.4171	3736.94	3799.05	3854.54	3559.35	3146.15	3124.21
10.4319	3732.59	3794.64	3849.81	3555.05	3143.17	3121.02
10.4466	3727.51	3790	3843.77	3550.58	3139.74	3117.7
10.4614	3721.39	3784.06	3838.55	3547.38	3134.87	3113.66
10.4762	3716.41	3779.08	3834.23	3544.51	3131.79	3111.34
10.4909	3711.09	3772.5	3829.89	3541.05	3127.98	3107.76
10.5057	3707.78	3767.77	3826.63	3539.43	3127.26	3105.33
10.5205	3702.91	3762.25	3821	3535.8	3124.56	3101.52
10.5352	3699.17	3757.53	3817.06	3531.9	3121.27	3097.15
10.55	3694.78	3753.97	3812.27	3527.05	3116.83	3094.3
10.5648	3690.4	3749.69	3807.95	3522.18	3112.68	3091
10.5795	3686.04	3745.83	3803.31	3517.48	3108.44	3087.32
10.5943	3679.55	3738.7	3795.73	3511.87	3103.55	3082.25
10.6091	3674.44	3733.27	3789.88	3507.25	3099.33	3077.87
10.6238	3668.18	3726.04	3782.17	3500.67	3094.54	3072.21
10.6386	3664.66	3721	3778.11	3496.03	3090.83	3068.77
10.6534	3659.86	3715.64	3773.23	3491.55	3087.54	3065.35
10.6682	3654.83	3709.68	3768.02	3486.56	3083.27	3061.82
10.6829	3649.54	3703.51	3763.06	3482.46	3079.59	3058.76
10.6977	3644.62	3696.62	3757.2	3477.14	3075.68	3053.93
10.7125	3639.33	3690.21	3751.57	3472.96	3071.51	3049.71
10.7272	3635.64	3686.08	3746.74	3470	3069.55	3046.4
10.742	3630.56	3680.85	3740.26	3465.9	3065.26	3042.67
10.7568	3626.29	3676.61	3735.24	3461.65	3061.84	3039.24
10.7715	3620.81	3671.8	3728.7	3456.57	3058.03	3035.09
10.7863	3615.21	3666.53	3722.04	3451.17	3052.77	3030.97
10.8011	3609.27	3661.91	3715.11	3446.94	3048.4	3028.17
10.8158	3603.55	3656.69	3709.23	3441.65	3043.84	3025.12
10.8306	3596.19	3650.02	3701.87	3435.42	3038.4	3020.78
10.8454	3591.94	3643.82	3696.71	3429.65	3034.86	3018.01
10.8601	3584.73	3636.18	3688.74	3422.42	3028.78	3012.81
10.8749	3580.92	3631.35	3683.76	3417.39	3025.92	3010.34
10.8897	3574.95	3625.46	3676.92	3411.26	3021.65	3006.27
10.9044	3569.15	3620.97	3671.36	3406.31	3017.96	3003.39
10.9192	3563.57	3615.63	3665.39	3401.62	3013.89	3000.34
10.934	3557.67	3609.54	3659.1	3396.49	3009.22	2996.46
10.9487	3553.52	3604.23	3654.56	3392.5	3006.65	2993.89
10.9635	3547.92	3599.01	3648.75	3388.15	3003.32	2989.92
10.9783	3542.55	3594.1	3644.04	3383.64	3001.17	2986.27
10.993	3537.45	3588.53	3638.34	3378.69	2997.84	2981.14
11.0078	3530.75	3582.44	3632.79	3373.46	2993.65	2976.33
11.0226	3526.29	3577.34	3628.12	3369.49	2990.15	2973.02
11.0373	3520.85	3572.41	3622.16	3364.69	2985.59	2969.36
11.0521	3514.92	3565.62	3615.49	3359.71	2980.85	2966.02
11.0669	3510.83	3560.51	3609.61	3355.55	2978.13	2963.4
11.0816	3504.95	3554.2	3602.9	3351.97	2975.4	2960.62
11.0964	3500.84	3548.9	3598.98	3349.33	2974.05	2958.55
11.1112	3493.98	3541.7	3592.93	3344.43	2969.06	2955.28
11.1259	3489.5	3535.92	3588.17	3340.86	2965.24	2953.03
11.1407	3484.02	3530.33	3582.19	3335.88	2961.33	2949.89
11.1555	3479.43	3525.7	3576.98	3333.16	2959.81	2946.91
11.1702	3474.47	3521.4	3571.47	3329.95	2958.97	2944.01
11.185	3468.07	3516.03	3565.81	3326.96	2958.11	2941.44
11.1998	3463.35	3512.78	3562.92	3324.79	2957.81	2939.66
11.2145	3459.3	3507.14	3559.52	3322.86	2957.55	2938.24
11.2293	3455.59	3502.66	3556.25	3320.66	2956.77	2936.6
11.2441	3449.59	3495.74	3550.19	3316.59	2954.61	2934.3
11.2589	3444.86	3489.62	3544.37	3313.32	2952.27	2933.14
11.2736	3439.33	3483.64	3538.44	3308.23	2949.28	2931.22
11.2884	3434.93	3480.12	3533.51	3304.12	2946.56	2929.56
11.3032	3428.76	3474.82	3527.7	3297.52	2941.08	2924.82
11.3179	3423.04	3469.54	3521.66	3290.85	2935.49	2920.69
11.3327	3417.41	3462.73	3513.38	3283.43	2928.88	2915.33
11.3475	3411.55	3456.74	3506.8	3277.29	2924.03	2911.18
11.3622	3405.16	3450.05	3500.41	3271.06	2919.63	2906.52
11.377	3399.33	3444.64	3495.12	3265.64	2917.64	2902.08
11.3918	3393.86	3439.33	3491.09	3261.82	2917.63	2898.59
11.4065	3387	3433.45	3485.4	3258.46	2918.2	2894.88
11.4213	3380.39	3427.66	3480.14	3258.98	2917.93	2892.09
11.4361	3373.66	3420.76	3473.51	3259.81	2914.55	2888.12
11.4508	3368.41	3414.29	3466.8	3258.33	2908.64	2882.38
11.4656	3361.52	3405.61	3459.01	3249.49	2897.34	2875.25
11.4804	3354.05	3397.92	3450.96	3235.9	2886.02	2868.69
11.4951	3344.81	3388.53	3441.4	3217.74	2872.8	2861.46
11.5099	3339.22	3382.79	3434.34	3206.05	2865.15	2856.41
11.5247	3332.14	3374.63	3426.42	3194.94	2857.04	2850.59
11.5394	3327.18	3369.48	3420.78	3188.43	2853.1	2847.09
11.5542	3321.51	3363.11	3414.18	3182.79	2848.29	2843.2
11.569	3315.9	3357.32	3406.63	3177.98	2844.33	2839.43
11.5837	3310.06	3351.47	3399.06	3172.8	2839.92	2835.63
11.5985	3303.93	3345.52	3392.06	3168.54	2834.94	2831.84
11.6133	3298.48	3340.81	3385.33	3163.21	2830.28	2828.56
11.628	3293.28	3335.28	3378.54	3157.21	2824.95	2824.67
11.6428	3288.71	3330.32	3372.23	3152.59	2819.56	2821.68
11.6576	3283.57	3323.58	3366.58	3147.3	2815.13	2817.37
11.6723	3278.95	3317.94	3362.09	3144.5	2811.02	2814.79
11.6871	3273.87	3311.62	3356.14	3141.17	2807.67	2810.78
11.7019	3270.92	3306.43	3351.8	3140.56	2805.07	2808.83
11.7166	3266.96	3301.12	3346.5	3139.81	2801.43	2805.84
11.7314	3264.64	3297.67	3343.3	3141.68	2799.24	2804.47
11.7462	3258.82	3292.17	3337.51	3141.42	2794.46	2801.34
11.7609	3254.44	3287.69	3333.33	3141.64	2792.1	2799.15
11.7757	3248.3	3282.53	3328.02	3138.69	2788.11	2795.89
11.7905	3242.19	3276.94	3323.3	3133.19	2784.29	2792.03
11.8052	3237.03	3272.53	3317.69	3123.93	2779.82	2788.3
11.82	3230.14	3266.75	3311.09	3112.18	2774.61	2784.18
11.8348	3224.56	3261.84	3305.47	3100.64	2770.61	2781.29
11.8495	3218.17	3256.53	3299.15	3090.42	2765.37	2777.83
11.8643	3213.91	3253.22	3295.39	3084.03	2762.45	2775.74
11.8791	3208.61	3249.31	3290.7	3077.33	2758.41	2772.15
11.8938	3202.81	3244.52	3285.95	3071.23	2754.76	2769.08
11.9086	3196.79	3238.69	3280.2	3064.13	2751.13	2765.16
11.9234	3191.86	3232.07	3274.37	3057.92	2747.5	2760.38
11.9381	3186.32	3226.49	3268.62	3052.95	2744.77	2755.92
11.9529	3182.15	3222.45	3263.41	3049.36	2742.42	2751.43
11.9677	3177.76	3219.26	3259.14	3046.69	2741.12	2748.92
11.9824	3173.96	3215.37	3255.04	3043.5	2739.54	2747.17
11.9972	3170.63	3211.94	3250.75	3040.39	2738.26	2745.61
12.012	3166.39	3207.71	3246.7	3036.46	2736	2743.11
12.0267	3161.96	3203.48	3241.73	3031.43	2733.01	2739.5
12.0415	3156.75	3198.08	3236.21	3026.35	2728.59	2735.3
12.0563	3153.68	3194.29	3232.58	3022.96	2725.25	2732.95
12.071	3149.17	3188.42	3228.1	3017.66	2720.58	2729.21
12.0858	3147.87	3185.84	3226.57	3015.87	2719.68	2729
12.1006	3144.29	3181.54	3222.83	3011.94	2715.88	2726.43
12.1153	3141.92	3178.81	3219.98	3009.72	2713.9	2725.07
12.1301	3138.71	3176.81	3216.39	3007.06	2710.66	2722.85
12.1449	3135.15	3173.71	3212.58	3004.1	2708.08	2720.16
12.1596	3133.17	3171.87	3209.77	3002.03	2706.34	2718.26
12.1744	3129.33	3166.6	3204.74	2998.49	2703.11	2715.52
12.1892	3126.29	3162.25	3200.67	2994.93	2700.37	2712.91
12.204	3121.04	3156.85	3195.2	2989.37	2697.27	2708.69
12.2187	3115.48	3151.54	3189.11	2983.09	2693.88	2703.24
12.2335	3108.2	3144.49	3180.76	2975.95	2689.04	2695.64
12.2483	3102.53	3137.47	3173.54	2970.48	2684.57	2690.69
12.263	3095.74	3129.39	3164.88	2964.08	2679.07	2684.84
12.2778	3090.69	3124.01	3158.97	2958.89	2675.81	2681.74
12.2926	3084.25	3118.91	3153.06	2952.78	2671.81	2677.7
12.3073	3078.9	3114.78	3148.42	2948.14	2668.35	2674.68
12.3221	3073.33	3110.32	3142.24	2942.76	2664.77	2670.67
12.3369	3068.49	3105.26	3136.38	2938.14	2660.09	2665.94
12.3516	3063.6	3100.66	3131.76	2934.07	2655.87	2661.7
12.3664	3057.27	3095.3	3126.76	2929.26	2650.45	2657.36
12.3812	3053.76	3091.41	3123.84	2926.35	2647.59	2656
12.3959	3047.3	3084.67	3116.96	2920.35	2642.49	2652.4
12.4107	3043.65	3079.93	3113.45	2916.72	2639.44	2650.35
12.4255	3038.79	3074.95	3108.8	2912.28	2636.08	2646.79
12.4402	3035.52	3070.88	3105.02	2909.36	2633.54	2643.54
12.455	3030.65	3066.41	3100.19	2905.51	2630.51	2639.52
12.4698	3026.69	3061.67	3094.25	2901.59	2626.38	2635.78
12.4845	3021.73	3056.84	3089.79	2897.06	2622.65	2632.45
12.4993	3016.78	3052.23	3084.61	2891.5	2618.28	2629.03
12.5141	3012.94	3048.01	3081.18	2887.1	2615.49	2626.41
12.5288	3009.37	3043.23	3077.26	2882.12	2612.14	2622.14
12.5436	3006.48	3039.29	3074.53	2878.85	2609.07	2619.86
12.5584	3001.74	3034.32	3069.94	2874.23	2605.38	2615.92
12.5731	2997.08	3030.39	3065.43	2869.39	2602.88	2613.65
12.5879	2992.56	3027.2	3060.96	2865.35	2600.58	2610.65
12.6027	2987.89	3023.74	3056.93	2861.3	2598.76	2608.17
12.6174	2983.35	3019.82	3052.04	2857.46	2595.89	2605.81
12.6322	2977.73	3014.78	3047.44	2853.66	2592.93	2603.54
12.647	2973.49	3009.7	3043.11	2850.55	2589.94	2601.22
12.6617	2969.42	3005.19	3039.06	2847.44	2587.21	2598.17
12.6765	2966.22	3001.94	3035.79	2844.4	2584.9	2594.62
12.6913	2961.2	2996.68	3030.15	2839.6	2580.33	2589.3
12.706	2957.67	2993.07	3026.79	2837	2577.72	2585.59
12.7208	2953.99	2988.13	3022.41	2832.58	2575.06	2581.46
12.7356	2952.36	2984.81	3019.03	2830	2573.95	2579.43
12.7503	2947.46	2980.03	3014.29	2824.96	2571.11	2575.9
12.7651	2943.25	2976.2	3010.2	2820.49	2567.92	2573.24
12.7799	2937.49	2971.01	3005.7	2815.66	2564.79	2569.68
12.7947	2933.13	2966.36	3001.07	2811.47	2561.49	2567.05
12.8094	2929.54	2962.24	2997.41	2808.97	2559.2	2564.76
12.8242	2925.87	2958.62	2994.53	2805.78	2555.21	2561.82
12.839	2923.21	2955.57	2992.56	2802.46	2551.23	2558.77
12.8537	2919.73	2951.73	2988.79	2798.36	2547.41	2555.36
12.8685	2916.09	2948.42	2985.02	2794.48	2544.46	2552.89
12.8833	2910.39	2942.91	2978.98	2789.31	2540.67	2549.16
12.898	2905.78	2939.46	2974.83	2785.59	2537.97	2546.43
12.9128	2900.92	2935.2	2969.73	2781.15	2535.24	2543.43
12.9276	2898.23	2932.55	2966.3	2778.09	2533	2540.87
12.9423	2895.22	2928.74	2961.65	2774.79	2530.21	2536.52
12.9571	2892.04	2924.94	2955.92	2770.62	2526.74	2532.4
12.9718	2888.83	2920.53	2951.1	2766.45	2523.74	2528.22
12.9866	2883.34	2915.66	2946.11	2761.44	2519.73	2523.63
13.0014	2879.65	2911.79	2942.67	2758.8	2517.28	2521.52
13.0162	2874.62	2907.87	2938.56	2754.28	2514.17	2518.27
13.0309	2872.12	2905.73	2936.29	2752.14	2512.64	2516.2
13.0457	2868.49	2902.19	2931.96	2748.03	2508.53	2511.77
13.0605	2865.84	2899.71	2928.61	2745.35	2506.18	2508.17
13.0752	2862.92	2897.82	2924.12	2742.22	2504.3	2504.62
13.09	2860.63	2896.53	2920.68	2739.24	2502.68	2500.91
13.1048	2859.04	2895.17	2918.5	2738.38	2501.9	2498.38
13.1195	2857.59	2893.19	2916.43	2736.68	2500.59	2496.3
13.1343	2857.22	2891.26	2914.66	2736.06	2499.7	2495.21
13.1491	2854.13	2887.83	2911.13	2734.41	2498.26	2492.26
13.1638	2853.89	2884.03	2907.12	2732.9	2497.87	2490.26
13.1786	2850.57	2878.87	2902.01	2729.98	2496.41	2487.83
13.1934	2848.51	2875.37	2898.82	2729.11	2496.94	2487.21
13.2081	2842.03	2869.94	2893.38	2726.06	2494.48	2484.19
13.2229	2836.94	2865.26	2888.65	2723.15	2491.33	2480.52
13.2377	2828.98	2859.38	2882.72	2717.15	2485.11	2475.46
13.2524	2821.64	2854.78	2877.77	2711.26	2478.88	2471.01
13.2672	2816.93	2850.18	2873.41	2704.72	2474.35	2467.23
13.282	2810.14	2844.91	2867.73	2697.47	2468.02	2462.96
13.2967	2806.01	2841.28	2864.35	2692.96	2464.65	2459.99
13.3115	2799.76	2835.99	2858.43	2686.52	2458.37	2455.18
13.3263	2796.65	2832.71	2854.81	2683.01	2455.18	2452.9
13.341	2793.03	2828.58	2850.22	2679.34	2451.11	2450.43
13.3558	2790.22	2825.22	2846.23	2677.96	2450.23	2448.87
13.3706	2787.45	2822.06	2843.24	2676.9	2449.04	2447.01
13.3853	2783.37	2816.78	2838.1	2674.34	2446.69	2443.6
13.4001	2779.08	2811.61	2833.01	2671.32	2443.38	2439.98
13.4149	2774.87	2807.48	2827.43	2667.77	2439.93	2435.57
13.4296	2772	2804.14	2822.76	2665.29	2438.26	2432.84
13.4444	2768.41	2799.72	2818.85	2662.35	2435.22	2430.24
13.4592	2765.65	2796.77	2815.5	2660.81	2433.18	2429.3
13.4739	2761.73	2792.56	2811.63	2658.58	2429.74	2427.1
13.4887	2758.19	2788.6	2806.9	2655.97	2427.66	2424.89
13.5035	2753.9	2783.33	2802.23	2653.06	2425.2	2422.05
13.5182	2749.87	2779.02	2798.45	2650.55	2423.46	2420.03
13.533	2745.26	2773.78	2794.76	2647.92	2421.32	2416.91
13.5478	2741.37	2769.22	2791.84	2645.55	2419.51	2415.02
13.5625	2738.7	2766.81	2788.71	2643.77	2418.18	2413.86
13.5773	2735.89	2763.92	2785.2	2641.81	2416.57	2412.38
13.5921	2733.66	2762.48	2782.71	2639.36	2414.96	2410.57
13.6068	2729.08	2759.36	2777.58	2636.03	2411.79	2407.42
13.6216	2726.52	2757.13	2774.44	2632.98	2409.81	2405.01
13.6364	2724.38	2754.4	2770.61	2630.26	2408.63	2402.64
13.6511	2723.51	2752.51	2769.27	2629.38	2408.36	2402.62
13.6659	2721.1	2749.19	2766.16	2627.4	2407.01	2399.96
13.6807	2718.99	2747.51	2763.91	2626.17	2405.62	2397.49
13.6954	2717.86	2746.21	2762.86	2624.55	2404.43	2394.98
13.7102	2716.61	2745.74	2761.54	2622.97	2403.12	2393.26
13.725	2715.84	2745.75	2761.2	2621.52	2402.3	2392.88
13.7398	2713.26	2744.28	2759.16	2618.83	2399.72	2390.37
13.7545	2712.78	2744.73	2758.89	2617.38	2399.05	2388.97
13.7693	2711.55	2742.95	2757.32	2615.76	2397.09	2386.59
13.7841	2712.5	2743.14	2757.08	2615.79	2397.23	2386.66
13.7988	2712.33	2742.19	2754.85	2615.2	2395.63	2385.11
13.8136	2711.94	2741.49	2753.31	2614.63	2395.35	2384.26
13.8284	2711.53	2741.28	2751.48	2614.45	2394.33	2383.16
13.8431	2710.41	2740.99	2749.63	2614.06	2393.64	2381.75
13.8579	2710	2740.29	2748.8	2614.56	2393.27	2380.53
13.8727	2710.08	2739.1	2747.82	2614.12	2392.61	2378.62
13.8874	2711.75	2738.58	2748.08	2614.01	2393.11	2378.08
13.9022	2713.05	2738.8	2747.38	2613.7	2392.13	2377.48
13.917	2715.4	2741.1	2747.75	2614.35	2393.45	2377.96
13.9317	2717.76	2743.71	2747.71	2615.26	2393.46	2377.46
13.9465	2720.54	2746.73	2749.59	2617.52	2394.93	2378.7
13.9613	2723.32	2749.63	2751.01	2619.27	2396.43	2380.14
13.976	2726.46	2752.88	2753.69	2621.56	2398.51	2381.93
13.9908	2729.6	2756.52	2754.88	2623.01	2400.15	2382.71
14.0056	2733.03	2760.45	2755.65	2625.32	2400.86	2383.43
14.0203	2737.45	2763.78	2756.75	2627.5	2400.76	2384.25
14.0351	2740.41	2767.09	2757.26	2629.07	2400.23	2383.83
14.0499	2744.09	2769.89	2758.28	2630.5	2400.49	2383.75
14.0646	2745.78	2771.48	2756.92	2630.27	2399.47	2381.49
14.0794	2749.58	2774.15	2757.2	2631.73	2399.7	2380.38
14.0942	2753.29	2776.89	2756.77	2632.86	2400.15	2377.93
14.1089	2759.06	2782.25	2758.3	2635.03	2401.33	2376.87
14.1237	2766.75	2788.91	2759.66	2638.13	2403.08	2376.47
14.1385	2775.1	2796.93	2761.59	2641.52	2404.59	2376.56
14.1532	2785.96	2808.38	2765.52	2647.41	2407.82	2378.05
14.168	2797.81	2819.69	2769.98	2652.56	2410.41	2379.26
14.1828	2814.03	2834.94	2776.13	2661.11	2414.97	2382.28
14.1975	2831.68	2850.01	2782.95	2669.32	2419.46	2384.53
14.2123	2853.7	2870.08	2791.79	2679.62	2425.09	2387.85
14.2271	2879.09	2893.34	2801.93	2691.26	2431.44	2391.58
14.2418	2910.86	2922.49	2814.81	2706.35	2439.65	2397.18
14.2566	2949.1	2958.48	2831.23	2724.78	2450.8	2404.09
14.2714	2995.6	3001.86	2851.65	2748.05	2465.38	2412.56
14.2861	3052.76	3054.57	2876.61	2776.73	2483.23	2422.73
14.3009	3121.62	3118.52	2907.94	2811.84	2504.51	2434.97
14.3157	3205.54	3196.38	2947.23	2854.35	2531.34	2451.07
14.3304	3308.18	3293.31	2996.29	2907.81	2564.45	2471.85
14.3452	3436.25	3414.22	3060.58	2977.19	2607.83	2499.04
14.36	3597.56	3567.32	3143.98	3068.04	2664.56	2533.33
14.3748	3800.67	3760.46	3254.18	3189.4	2741.63	2578.8
14.3895	4057.15	4006.93	3402.51	3355.83	2846.55	2639.92
14.4043	4380.96	4321.84	3606.83	3589.74	2997.5	2727.29
14.4191	4782.36	4720.38	3888.79	3917.16	3213.28	2853.4
14.4338	5275.98	5222.75	4283.41	4388	3530.69	3040.63
14.4486	5860.72	5835.52	4826.71	5051.61	3989.2	3316.67
14.4634	6530.55	6561.53	5570.76	5982.61	4650.51	3727.62
14.4781	7245.22	7365.71	6540.79	7239.97	5578.68	4330.17
14.4929	7948.22	8192.74	7747.33	8875.08	6831.5	5193.79
14.5076	8534.56	8924.26	9095.45	10835.3	8404.72	6375.52
14.5224	8905.02	9429.77	10377.8	12928.7	10184.6	7864.21
14.5372	8978.72	9593.09	11304	14825.5	11951.5	9570.04
14.5519	8736.89	9370.76	11596.7	16098.9	13380	11262.4
14.5667	8227.24	8809.05	11154.5	16410.2	14168.3	12650.5
14.5815	7553.19	8035.97	10122.8	15674	14097.7	13406.4
14.5963	6811.38	7179.09	8786.46	14093.5	13177.9	13364.9
14.611	6100.32	6363.29	7448.83	12086.4	11628.2	12506.3
14.6258	5459.81	5640.18	6278.78	10049.2	9787.3	11018.6
14.6406	4913.74	5032.97	5341.85	8236.48	7981.41	9226.06
14.6553	4465.45	4543.14	4636.72	6777.94	6454.84	7494.92
14.6701	4102.45	4152.51	4115.35	5649.5	5262.41	6019.71
14.6849	3814.99	3849.58	3742.62	4816.96	4398.38	4903.61
14.6996	3585.21	3611.16	3471.3	4202.35	3782.74	4096
14.7144	3405.77	3427.02	3278.44	3768.12	3362.79	3545.29
14.7292	3263.54	3280.67	3136.44	3452.66	3071.39	3167.65
14.7439	3151.88	3166.51	3032.23	3231.77	2873.2	2914.65
14.7587	3063.24	3076.13	2953.33	3073.03	2735.9	2743.4
14.7735	2993.15	3006.67	2894.89	2960.09	2639.36	2627.53
14.7882	2937.27	2950.54	2848.99	2877.04	2570.75	2547.93
14.803	2892.73	2906.79	2813.8	2815.09	2520.87	2491.74
14.8178	2857.63	2871.51	2785.92	2767.98	2484.36	2451.01
14.8325	2829.6	2843.32	2763.53	2731.5	2456.35	2420.35
14.8473	2809.36	2820.87	2745.19	2704.15	2435.38	2396.67
14.8621	2794.69	2805.52	2730.91	2683.66	2419.21	2378.97
14.8768	2786.24	2797.31	2721.2	2669.97	2408.09	2365.58
14.8916	2784.07	2795.73	2716.03	2661.73	2400.36	2356.07
14.9064	2793.11	2802.79	2716.17	2661.1	2399.1	2351.11
14.9211	2813.32	2819.85	2722.16	2668.63	2403.2	2349.58
14.9359	2849.87	2852.18	2737.74	2690.02	2416.92	2354.24
14.9507	2906.39	2903.88	2766.29	2728.95	2443.59	2367.39
14.9654	2991.19	2982.61	2814.91	2794.29	2489.33	2394.09
14.9802	3112.05	3097.67	2891.96	2895.96	2563.62	2439.4
14.995	3277.42	3259.13	3009.24	3047.59	2676.08	2510.53
15.0097	3494.89	3474.89	3178.16	3264.47	2841.13	2620.58
15.0245	3770.27	3753.67	3411.42	3559.87	3066.51	2780.57
15.0393	4098.79	4091.66	3706.48	3930.94	3349.86	2996.43
15.054	4475.33	4480.9	4048.49	4362.64	3679.37	3262.47
15.0688	4890.05	4902.53	4398.53	4809.7	4020.28	3555.81
15.0836	5340.85	5353.1	4731.37	5236.58	4346.11	3847.63
15.0983	5832.9	5840.67	5046.12	5628.84	4642.57	4111.75
15.1131	6360.52	6372.22	5384.9	6019.78	4925.04	4338.44
15.1279	6903.31	6942.68	5814.16	6488.35	5243.2	4552.62
15.1426	7372.75	7473.68	6358.37	7094.69	5651.08	4801.95
15.1574	7660.31	7848.01	6960.52	7843.92	6180.93	5149.64
15.1722	7653.67	7926.33	7455.76	8614.69	6780.54	5616.06
15.1869	7310.75	7635.02	7648.94	9205.76	7335.34	6165.91
15.2017	6688.52	7014.77	7412.83	9398.1	7692.39	6690.55
15.2165	5919.95	6205.64	6785.23	9066.02	7707.7	7033.69
15.2312	5130.54	5353.39	5925.77	8256.56	7327.51	7077.44
15.246	4442.44	4602.33	5059.93	7179.01	6615.51	6762.02
15.2608	3886.02	3994.94	4308.99	6055.69	5714.57	6128.79
15.2756	3471.2	3544.61	3737.01	5070.73	4814.5	5320.76
15.2903	3173.08	3223.21	3327.56	4290.83	4043.12	4500.8
15.3051	2962.72	2998.57	3046.33	3706.05	3445.38	3789.39
15.3199	2818.08	2846.14	2860.07	3294.16	3026.04	3255.26
15.3346	2716.52	2741.61	2736.74	3001.3	2737.88	2877.86
15.3494	2646.63	2671.13	2657.17	2805.87	2550.55	2628.26
15.3642	2597.05	2621.88	2604.72	2671.94	2428.83	2465.51
15.3789	2560.58	2586.8	2569.08	2582.1	2349.88	2360
15.3937	2533.29	2560.34	2543.24	2521.85	2298.3	2293.19
15.4085	2513.42	2539.82	2525.36	2481.19	2263.01	2249.8
15.4232	2496.5	2522.52	2510.84	2452.43	2238.56	2220.48
15.438	2483.32	2510.42	2500.98	2432.97	2221.4	2201.5
15.4528	2472.11	2499.47	2492.14	2417.44	2208.11	2187.12
15.4675	2463.42	2491.05	2484.69	2406.04	2198.22	2176.53
15.4823	2455.89	2482.94	2477.38	2396.57	2189.95	2167.28
15.4971	2448.94	2475.77	2470.25	2388.81	2182.45	2160.36
15.5118	2442.86	2468.77	2464.3	2381.57	2176.06	2154.52
15.5266	2437.16	2462.45	2458.54	2374.45	2170.38	2148.82
15.5414	2431.84	2456.81	2454.08	2367.68	2165.69	2144.81
15.5561	2425.09	2450.7	2449.9	2361.75	2160.42	2140.09
15.5709	2420.44	2446.63	2447.38	2357.75	2156.52	2136.95
15.5857	2415.76	2441.69	2444.11	2354.5	2152.42	2132.59
15.6004	2412.32	2438.32	2441.36	2351.76	2148.74	2129.6
15.6152	2407.57	2434.51	2437.1	2348.84	2144.98	2126.42
15.63	2403.07	2430.91	2434.06	2345.95	2141.09	2123.39
15.6447	2398.38	2427.16	2429.87	2343.23	2137.83	2120.38
15.6595	2393.85	2422.95	2425.6	2339.41	2134.38	2117.7
15.6743	2389.74	2419.38	2421.48	2335.25	2131.59	2115.14
15.689	2386.79	2414.11	2416.98	2330.26	2127.82	2111.56
15.7038	2384.73	2410.83	2414.29	2326.69	2124.9	2108.85
15.7186	2381.72	2406.41	2410.93	2323.29	2121.22	2105.77
15.7333	2379.27	2404.25	2408.4	2320.7	2118.97	2103.86
15.7481	2376.3	2402.27	2405.79	2317.56	2116.62	2100.82
15.7629	2373.58	2400.71	2403.32	2315.54	2114.52	2098
15.7776	2370.3	2397.97	2400.97	2313.79	2113.07	2096.05
15.7924	2366.89	2394.58	2397.54	2311.62	2111.54	2093.5
15.8072	2363.86	2391.62	2395.11	2309.2	2109.65	2091.47
15.8219	2360.42	2388.35	2391.87	2305.59	2106.75	2088.62
15.8367	2358.03	2386.08	2390.57	2303.42	2104.76	2086.28
15.8515	2355.27	2383.8	2388.58	2300.76	2102.43	2084.69
15.8662	2355.02	2382.14	2387.6	2299.43	2101.46	2083.52
15.881	2352.99	2378.92	2384.53	2296.33	2099.23	2081.03
15.8958	2350.63	2376.2	2381.6	2293.61	2097.6	2077.67
15.9105	2347.9	2373.83	2378.89	2291.38	2095.24	2076.1
15.9253	2345.52	2372.14	2376.69	2289.57	2092.42	2075.71
15.9401	2343.85	2370.56	2374.14	2287.91	2089.6	2074.37
15.9549	2340.78	2366.79	2371.26	2285.14	2086.52	2070.68
15.9696	2338.28	2364.3	2369.05	2282.54	2084.98	2067.71
15.9844	2335.62	2361.22	2367.34	2279.55	2083.51	2065.38
15.9992	2333.72	2359.95	2366.77	2277.38	2082.9	2064.39
16.0139	2330.55	2357.58	2364.79	2275.33	2081.19	2062.57
16.0287	2327.41	2354.78	2362.7	2273.3	2079.4	2061.3
16.0434	2325.02	2352.69	2360.69	2272.17	2078.75	2059.43
16.0582	2323.47	2350.84	2359.04	2270.51	2077.81	2058.04
16.073	2321.61	2348.76	2357.05	2269.81	2076.79	2056.81
16.0877	2318.89	2346.79	2354.67	2268.49	2073.76	2055.78
16.1025	2316.11	2344.51	2352.25	2267	2071.51	2054.05
16.1173	2313.34	2342.41	2349.88	2265.32	2069.49	2051.68
16.132	2312.1	2340.97	2347.87	2264.31	2068.59	2049.59
16.1468	2310.82	2338.91	2346.54	2262.94	2067.18	2047.02
16.1616	2310.61	2337.66	2345.39	2261.61	2065.7	2045.42
16.1764	2309.15	2334.78	2343.87	2259.55	2063.58	2043.66
16.1911	2307.27	2332.85	2341.44	2257.29	2060.58	2041.93
16.2059	2305.14	2331.17	2339.24	2255.45	2058.52	2040.01
16.2207	2303.16	2329.76	2337.59	2254.12	2056.27	2037.22
16.2354	2302.72	2328.87	2336.02	2252.69	2055.12	2034.93
16.2502	2301.19	2326.57	2334.41	2250.74	2052.68	2031.72
16.265	2299.28	2324.37	2332.41	2248.74	2050.97	2028.92
16.2797	2295.95	2321.61	2329.75	2247.15	2048.12	2025.86
16.2945	2293.33	2319.63	2327.86	2245.64	2045.83	2024.67
16.3093	2291.93	2318.47	2326.73	2244.96	2044.05	2023.83
16.324	2291.5	2317.93	2325.96	2244.69	2042.19	2023.2
16.3388	2290.69	2316.63	2324.75	2243.75	2040.54	2022.15
16.3536	2289.63	2314.66	2323.42	2242.34	2039.32	2020.78
16.3683	2287.24	2313.45	2321.4	2242.06	2038.01	2019.69
16.3831	2285.07	2312.38	2319.95	2241.1	2037.02	2017.89
16.3979	2283.24	2311	2318.43	2239.98	2035.09	2016.57
16.4126	2282.08	2309.83	2317.31	2238.32	2033.64	2014.28
16.4274	2280.39	2306.99	2316.39	2237.02	2031.82	2012.22
16.4422	2278.8	2304.6	2315.52	2236.05	2030.31	2010.18
16.4569	2276.94	2302.32	2314.04	2234.94	2028.01	2008.83
16.4717	2275.3	2299.76	2312.46	2234.36	2025.75	2006.69
16.4865	2273.46	2298.46	2310.15	2233.88	2024.32	2004.9
16.5012	2271.39	2295.93	2308.19	2233.34	2023.37	2002.74
16.516	2268.69	2293.95	2307.12	2232.4	2022.77	2001.4
16.5308	2265.88	2291.45	2306.46	2230.83	2021.44	1999.54
16.5455	2263.17	2289.33	2305.01	2229.32	2020.16	1998.13
16.5603	2260.31	2286.76	2303.98	2227.35	2018.81	1996.49
16.5751	2257.56	2284.49	2302.03	2225.79	2016.84	1995.26
16.5898	2255.73	2282.9	2300.24	2224.53	2015.65	1993.73
16.6046	2253.82	2281.66	2298.53	2224.21	2014.69	1993.11
16.6194	2255.27	2283.25	2299.52	2226.81	2016.56	1994.06
16.6341	2254.77	2283.32	2299.56	2227.34	2016.84	1993.56
16.6489	2254.69	2283.02	2299.12	2227.94	2017.17	1992.73
16.6637	2254.2	2282.02	2298.85	2228.19	2016.99	1992.1
16.6784	2252.55	2280.43	2298.44	2227.76	2016.06	1990.93
16.6932	2251.27	2279.35	2297.46	2227.53	2015.37	1989.27
16.708	2249.44	2277.46	2296.01	2226.73	2014.73	1987.84
16.7228	2248.47	2276.34	2294.61	2226.86	2015.32	1987.16
16.7375	2246.97	2275.04	2292.89	2226.25	2015.67	1986.92
16.7523	2246.5	2274.33	2291.34	2225.59	2015.93	1985.73
16.7671	2246.54	2273.42	2289.65	2224.99	2015.66	1984.93
16.7818	2246.42	2272.37	2288.85	2224.28	2014.61	1984.49
16.7966	2246.23	2272.27	2288.72	2224.38	2014.65	1984.74
16.8114	2245.93	2271.89	2287.94	2223.93	2014.51	1983.92
16.8261	2247.25	2272.5	2287.24	2223.69	2014.42	1983.59
16.8409	2248.02	2272.62	2285.76	2223.16	2013.57	1983.64
16.8557	2248.51	2274.54	2284.68	2222.56	2012.65	1983.4
16.8704	2249.61	2275.24	2284.32	2222.53	2012.5	1983.54
16.8852	2250.74	2276.22	2284.21	2222.9	2012.86	1982.91
16.9	2252.92	2278.14	2284.21	2224.13	2013.7	1983.41
16.9147	2254.14	2279.5	2283.5	2224.87	2014.51	1982.88
16.9295	2256.22	2282.1	2283.16	2226.31	2015.43	1983.18
16.9443	2257.93	2283.88	2283.18	2227.84	2016.19	1983.28
16.959	2260.98	2286.53	2284.03	2229.39	2017.01	1983.99
16.9738	2264.57	2288.7	2285.29	2231.89	2017.76	1984.96
16.9886	2268.77	2291.66	2286.84	2233.88	2017.6	1985.49
17.0033	2274.03	2296.36	2287.87	2236.54	2018.66	1985.67
17.0181	2279.53	2300.25	2289.13	2239.74	2020.05	1986.22
17.0329	2285.57	2304.93	2290.7	2243.42	2022.21	1986.14
17.0476	2291.43	2310.27	2293.49	2247.82	2023.79	1986.69
17.0624	2297.94	2317.38	2297.18	2253.01	2025.95	1987.74
17.0772	2306.39	2325.52	2301.9	2258.76	2029.51	1989.64
17.0919	2315.84	2334.1	2306.55	2264.11	2033.51	1992.21
17.1067	2327.85	2345.56	2311.93	2270.79	2038.62	1995.44
17.1215	2340.02	2356.96	2317.48	2276.96	2043.56	1998.49
17.1362	2354.81	2370.67	2323.62	2284.73	2049.07	2002.56
17.151	2371.46	2385.14	2330.43	2294.27	2054.76	2006.68
17.1658	2390.34	2401.02	2337.3	2304.58	2060.34	2010.04
17.1805	2412.76	2419.23	2346.04	2316.53	2066.99	2013.69
17.1953	2438.42	2440.93	2355.41	2329.12	2075.22	2018.14
17.2101	2470.06	2468.85	2367.93	2345.03	2084.56	2023.61
17.2248	2507.81	2502.23	2382.35	2363.97	2096.52	2030.81
17.2396	2555.46	2544.86	2401.34	2388.5	2110.3	2039.59
17.2544	2616.06	2598.63	2425.39	2418.38	2128.78	2050.73
17.2691	2693.11	2667.57	2456.04	2455.98	2152.18	2063.58
17.2839	2795.87	2759.03	2497.39	2504.58	2183.58	2080.99
17.2987	2928.02	2877.06	2551.29	2567.24	2222.43	2102
17.3134	3107.52	3038.92	2626.41	2653.23	2275.72	2130.49
17.3282	3346.7	3255.24	2729.11	2770.23	2347.17	2168.98
17.343	3680.26	3557.45	2877.24	2936.73	2450.01	2223.95
17.3577	4135.7	3975.88	3091.13	3175.15	2598.82	2302.25
17.3725	4756.29	4554.31	3402.01	3521.97	2817.71	2416.92
17.3873	5615.39	5369.22	3867.42	4041.3	3149.74	2592.94
17.402	6737.9	6455.49	4535.18	4790.32	3637.5	2855.59
17.4168	8228.79	7932.94	5526.53	5910.05	4383.44	3267.6
17.4316	10043.3	9779.74	6899.04	7482.79	5456.26	3882.4
17.4463	12190.9	12032.3	8790.25	9697.27	7016.65	4826.76
17.4611	14494.2	14532.4	11205.9	12620.3	9141.76	6196.36
17.4759	16667.9	16989.9	14033.3	16216.2	11864	8109.1
17.4906	18418	19081.4	17037	20358.4	15159	10665.7
17.5054	19346.9	20323	19594.5	24390.8	18584.5	13686.9
17.5202	19280.9	20475.8	21214.8	27790	21824.9	17056.7
17.5349	18240.1	19499.5	21422.8	29741.6	24203.2	20208.2
17.5497	16432.4	17601.8	20165.1	29795.7	25220.4	22593.7
17.5645	14191.1	15163.7	17785	27955.3	24668.9	23787.3
17.5792	11913.7	12651.9	14908.8	24736.5	22657.1	23424.8
17.594	9773.88	10286.4	11978.3	20714.1	19526.1	21547.2
17.6088	7996.26	8328.71	9471.71	16760.3	16046.9	18664.5
17.6236	6541.29	6740.17	7421.5	13167.3	12623.2	15226.2
17.6383	5433.82	5544.16	5896.1	10255.8	9722.24	11914
17.6531	4603.9	4660.1	4795.24	7997.03	7453.86	9107.21
17.6679	3984.07	4007.2	4010.41	6300.97	5755.28	6887.19
17.6826	3541.62	3547.82	3479.62	5094.46	4579.23	5313.6
17.6974	3209.13	3208.31	3104.46	4220.96	3747.53	4191.64
17.7122	2970.13	2968.06	2851.45	3625.71	3195.78	3449.52
17.7269	2791.26	2789.85	2673.67	3204.08	2817.4	2948.86
17.7417	2659.01	2658.75	2549.35	2917.85	2565.53	2620.69
17.7565	2558.13	2559.5	2460.45	2716.5	2393.05	2403.47
17.7712	2479.04	2482.59	2393.6	2573.66	2272.36	2256.6
17.786	2416.7	2422.9	2344.35	2472.38	2188.3	2157.94
17.8008	2366.13	2374.28	2304.94	2395.98	2125.09	2088.06
17.8155	2325.57	2335.54	2274.12	2338.81	2078.2	2038.14
17.8303	2292.38	2303.96	2250.16	2315.83	2042.65	2001.27
17.8451	2263.54	2277.73	2229.95	2281.74	2013.19	1972.21
17.8598	2239.04	2254.69	2212.7	2240.57	1989.33	1949.04
17.8746	2217.39	2234.81	2197.7	2203.93	1969.44	1930.11
17.8894	2198.2	2216.93	2184.17	2182.56	1952.87	1914.78
17.9041	2181.65	2201.79	2172.35	2164.16	1938.63	1901.45
17.9189	2167	2187.82	2161.99	2148.46	1926.36	1889.66
17.9337	2154.4	2174.36	2152.54	2134.8	1915.92	1879.03
17.9484	2143.03	2162.09	2143.47	2121.93	1906.04	1869.63
17.9632	2131.53	2150.46	2134.51	2110.52	1897.13	1860.7
17.978	2120.54	2140.54	2127.03	2099.93	1888.17	1852.69
17.9927	2110.59	2131.8	2120.4	2089.94	1879.64	1844.93
18.0075	2101.61	2123.16	2114.53	2080.56	1870.91	1837.49
18.0223	2093.26	2115.06	2108.53	2074.41	1863.11	1831.1
18.037	2085.33	2107.16	2102.02	2081.48	1855.93	1824.32
18.0518	2077.33	2099.85	2096.02	2073.66	1849.88	1817.95
18.0666	2070.39	2092.68	2090.09	2066.48	1843.41	1811.39
18.0813	2063.07	2086.78	2084.72	2041.86	1837.4	1805.59
18.0961	2056.87	2080.82	2079.19	2033.93	1831.2	1800.7
18.1109	2051.4	2074.74	2073.42	2027.19	1826.49	1796.23
18.1256	2046.26	2068.8	2068.17	2020.84	1822.12	1791.67
18.1404	2040.58	2062.24	2062.76	2015.27	1817.48	1786.39
18.1552	2036.25	2057.66	2058.01	2010.82	1813.01	1782.23
18.1699	2032.21	2052.51	2053.57	2006.34	1808.35	1778.58
18.1847	2027.73	2048.14	2050.28	2001.93	1804.6	1775.39
18.1995	2022.77	2044.44	2046.29	1997.54	1800.55	1771.98
18.2142	2017.9	2040.83	2042.11	1993.88	1797.23	1767.97
18.229	2013.57	2036.96	2037.93	1990.15	1794.33	1764.73
18.2438	2009.78	2032.92	2035.05	1986.27	1791.28	1761.19
18.2585	2006.64	2028.84	2032.51	1982.35	1788.07	1757.26
18.2733	2002.92	2024.85	2029.68	1978.91	1784.71	1753.11
18.2881	1998.8	2021.23	2026.44	1975.29	1781.97	1749.89
18.3028	1994.7	2017.41	2023.06	1972.34	1779.43	1746.98
18.3176	1990.85	2013.95	2019.56	1969.44	1776.72	1744.18
18.3324	1987.75	2010.83	2016.66	1966.63	1774.62	1741.23
18.3471	1984.99	2007.76	2013.86	1964.1	1772.43	1738.62
18.3619	1982	2005.53	2010.73	1961.76	1770.41	1735.9
18.3767	1978.38	2001.86	2007.46	1958.75	1767.64	1732.92
18.3914	1989.37	1999.4	2004.22	1954.86	1765.09	1730.58
18.4062	1990.09	1996.22	2001.3	1950.6	1761.81	1727.68
18.421	1987.46	1993.13	1998.87	1946.56	1758.24	1724.91
18.4357	1975.46	1989.16	1996.12	1943.09	1754.56	1721.34
18.4505	1963.17	1985.65	1992.95	1939.36	1750.67	1718.19
18.4653	1960.82	1983.02	1990.24	1935.48	1746.56	1715.69
18.48	1958.4	1980.05	1987.09	1931.68	1742.73	1713
18.4948	1956.09	1977.77	1984.42	1928.97	1739.91	1710.74
18.5096	1953.89	1975.73	1981.16	1926.74	1737	1708.28
18.5243	1951.62	1973.52	1978.91	1924.17	1733.77	1705.67
18.5391	1950.14	1971.54	1977.19	1921.99	1731.08	1702.78
18.5539	1948.57	1969.45	1975.64	1919.39	1728.77	1700.69
18.5687	1947.88	1968.51	1973.79	1918.37	1726.77	1699.25
18.5834	1945.95	1967.23	1971.35	1916.6	1724.35	1697.09
18.5982	1945.37	1966.71	1969.52	1916.69	1722.05	1695.14
18.613	1945.31	1965.73	1967.54	1916.68	1720.4	1694.01
18.6277	1946.72	1965.45	1966.6	1919.6	1720.24	1692.88
18.6425	1948.7	1965.58	1966.57	1922.3	1720.87	1691.55
18.6573	1951.05	1966.6	1965.87	1928.9	1722.01	1690.18
18.672	1955.03	1968.28	1964.91	1931.72	1724.22	1689.74
18.6868	1959.53	1969.7	1963.8	1930.85	1726.96	1688.96
18.7016	1963.77	1971.71	1963.2	1929.97	1732.24	1689.33
18.7163	1967.29	1973.9	1962.73	1929.15	1735.93	1689.5
18.7311	1967.87	1976.55	1962.26	1930.53	1737.37	1688.85
18.7459	1968.35	1979.85	1963.13	1931.21	1735.78	1686.82
18.7606	1970.45	1983.87	1964.43	1930.1	1731.88	1684.63
18.7754	1975.41	1989.31	1966	1925.57	1727.1	1682.48
18.7902	1982.81	1996.32	1967.79	1923.76	1723.06	1680.47
18.8049	1993.4	2006.3	1971.32	1925.39	1722.14	1680.4
18.8197	2006.39	2019.37	1975.51	1929.34	1723.24	1680.43
18.8345	2023.11	2035.58	1981.07	1936.11	1726.25	1681.36
18.8492	2045.15	2055.99	1989.19	1945.03	1731.47	1683.38
18.864	2071.67	2080.41	2000.27	1956.6	1738.03	1686.68
18.8788	2107.1	2113.19	2016.54	1973.34	1747.55	1691.37
18.8935	2151.53	2153.75	2036.86	1995.59	1760.65	1697.44
18.9083	2208.61	2206.67	2064.48	2026.77	1779.5	1706.84
18.9231	2281.36	2274.14	2101.88	2069.7	1805.57	1720.75
18.9378	2369.83	2359.19	2151.43	2127.54	1840.37	1739.54
18.9526	2483.8	2469.87	2221.74	2210.52	1892.79	1766.95
18.9674	2621.49	2607.34	2318.58	2326.61	1968.68	1808.38
18.9821	2789.19	2779.04	2455.56	2492.24	2080.83	1870.23
18.9969	2987.15	2988.99	2647.16	2729	2244.54	1963.36
19.0117	3207.35	3231.26	2905.36	3054.64	2476.43	2099.57
19.0264	3440.39	3498.43	3239.85	3489.57	2797.31	2298.68
19.0412	3665.16	3768.15	3650.74	4048.06	3226.52	2585.71
19.056	3853.28	4007.38	4103	4702.63	3751.16	2970.49
19.0707	3974.35	4175.22	4533.36	5398.9	4343.89	3460.63
19.0855	4004.5	4237.17	4847.96	6027.55	4931.9	4024.44
19.1003	3938.48	4180.33	4963.94	6459.25	5410.85	4589.35
19.1151	3783.75	4010.93	4842.2	6589.3	5693.57	5084.56
19.1298	3575.41	3771.28	4528.58	6393.93	5710.5	5395.39
19.1446	3337.04	3494.29	4097.15	5914.35	5446.6	5456.56
19.1593	3100.44	3220.44	3646.83	5274.87	4963.91	5245.37
19.1741	2882.54	2970.39	3240.3	4603.58	4370.75	4811.67
19.1889	2687.65	2750.32	2897.67	3969.65	3752.01	4226.86
19.2036	2526.71	2573.06	2638.09	3451.16	3220.73	3640.31
19.2184	2389.98	2425.58	2437.09	3028.03	2781.62	3100.29
19.2332	2280.49	2309.63	2292.14	2710.8	2456.9	2675.74
19.2479	2192.1	2216.7	2185.29	2472.4	2219.17	2356.04
19.2627	2119.9	2141.51	2104.53	2294.7	2047.93	2123.71
19.2775	2063.19	2083.34	2046.72	2168.48	1930.45	1965.9
19.2922	2015.66	2034.87	2000.64	2074.26	1845.27	1853.46
19.307	1977.46	1996.61	1966.14	2006.73	1786.1	1777.54
19.3218	1946.1	1965.54	1939.31	1956.8	1743.4	1724.25
19.3366	1918.92	1939.21	1916.91	1918.15	1711.28	1685.8
19.3513	1897.05	1918.06	1899.75	1889.33	1687.74	1659.11
19.3661	1877.99	1898.95	1884.7	1865.31	1668.52	1638.87
19.3809	1862.45	1883.69	1872.95	1846.09	1654	1622.91
19.3956	1848.93	1869.8	1862.15	1830.78	1642.05	1610.29
19.4104	1836.39	1857.35	1853.12	1817.08	1631.67	1599.8
19.4252	1825.32	1846.45	1845.13	1806.04	1622.47	1591.04
19.4399	1815.44	1837.4	1838.27	1796.03	1614.64	1583.64
19.4547	1807.06	1829.78	1831.26	1787.59	1608.44	1576.5
19.4695	1798.99	1822.35	1824.82	1779.49	1602.59	1570.12
19.4842	1791.57	1815.46	1818.7	1772.22	1596.86	1564.19
19.499	1785.14	1809.36	1814.15	1766.28	1591.51	1559.11
19.5138	1779.24	1803.58	1809.7	1760.81	1587.25	1554.81
19.5285	1774.05	1797.98	1805.94	1756.07	1583.06	1550.99
19.5433	1767.82	1792.96	1801.5	1751.4	1579.49	1546.81
19.5581	1762.17	1787.94	1798	1747.28	1576.68	1543.41
19.5728	1755.86	1783.39	1794.49	1742.83	1573.39	1539.57
19.5876	1751.39	1779.28	1791.52	1738.83	1569.99	1536.85
19.6024	1746.87	1775.45	1788.5	1734.13	1566.12	1533.93
19.6171	1742.75	1772.21	1785.96	1730.48	1562.5	1531.49
19.6319	1738.17	1769.02	1782.89	1726.25	1558.89	1529.28
19.6467	1733.37	1765.45	1779.27	1722.84	1556.07	1526.27
19.6614	1729.15	1762.44	1775.87	1719.41	1554.5	1523.38
19.6762	1725.44	1759.22	1772.29	1715.8	1552.62	1520.42
19.691	1722.62	1756.32	1769.14	1712.82	1550.44	1518.31
19.7057	1719.48	1752.75	1766.02	1710.14	1547.86	1515.84
19.7205	1716.47	1749.98	1763.84	1707.45	1545.92	1514.09
19.7353	1714.16	1747.32	1761.33	1704.12	1543.63	1512.46
19.75	1711.27	1744.4	1759.05	1701.12	1541.56	1510.45
19.7648	1708.6	1741.09	1755.93	1698.31	1539.49	1508.44
19.7796	1706.16	1737.99	1752.88	1695.87	1536.87	1506.34
19.7943	1704.21	1735.65	1750.57	1693.29	1534.65	1504.1
19.8091	1702.33	1733.19	1748.46	1691.54	1532.47	1501.79
19.8239	1699.62	1731.18	1746.67	1689.58	1530.7	1500.27
19.8386	1696.43	1729.75	1744.61	1687.91	1528.14	1499.55
19.8534	1693.81	1727.87	1743.66	1685.71	1525.78	1498.37
19.8682	1691.99	1726.16	1741.8	1684.55	1524.68	1496.22
19.883	1690.28	1724.02	1739.47	1682.61	1523.43	1494.17
19.8977	1687.88	1722.58	1737.29	1680.78	1522.14	1492.61
19.9125	1685.61	1720.26	1735.01	1677.96	1520.18	1489.88
19.9273	1683.77	1717.71	1733.16	1675.63	1517.62	1488.23
19.942	1681.89	1714.82	1731.27	1673.09	1515.17	1486.31
19.9568	1680.06	1712.73	1729.55	1670.94	1512.72	1485.04
19.9716	1678.33	1710.88	1727.95	1668.49	1510.81	1482.76
19.9863	1676.87	1709	1725.27	1665.6	1508.06	1480.46
20.0011	1674.57	1706.57	1723.27	1663.32	1505.55	1478.72
20.0159	1672.09	1703.96	1720.4	1660.93	1503.18	1476.33
20.0306	1669.68	1701.34	1718.06	1658.86	1501.45	1474.32
20.0454	1667.78	1698.55	1715.44	1656.39	1499.45	1472.18
20.0602	1665.69	1695.93	1713.01	1654.08	1497.54	1470.8
20.0749	1663.88	1693.6	1711	1651.61	1495.54	1469.14
20.0897	1662.29	1691.38	1708.7	1649.44	1493.42	1467.7
20.1045	1660.35	1688.68	1707.19	1648.36	1492.01	1465.85
20.1192	1657.79	1686.04	1704.56	1646.66	1490.16	1463.49
20.134	1655.24	1684.6	1703.09	1644.98	1488.79	1461.55
20.1488	1652.92	1682.93	1700.97	1642.72	1487.05	1459.45
20.1635	1651.05	1681.13	1699.18	1641.01	1485.83	1458.08
20.1783	1649.16	1678.71	1696.87	1638.33	1483.92	1456.66
20.1931	1647.55	1676.81	1694.97	1636.15	1482.64	1455.3
20.2078	1646.98	1675.15	1692.69	1634.42	1480.96	1453.51
20.2226	1645.51	1673.42	1690.43	1632.86	1478.92	1451.49
20.2374	1643.71	1671.68	1688.85	1630.72	1477.41	1450.27
20.2521	1640.99	1669.86	1686.33	1628.28	1475.75	1448.59
20.2669	1639.17	1667.65	1684.48	1626.11	1474.11	1447.47
20.2817	1637.18	1665.4	1681.73	1624.3	1471.73	1445.68
20.2964	1635.16	1663.33	1679.71	1622.5	1470.01	1444.06
20.3112	1632.63	1661.49	1678.23	1620.91	1468.6	1441.9
20.326	1630.76	1659.48	1676.51	1619.3	1467.06	1440.18
20.3407	1628.98	1657.41	1674.92	1617.59	1464.76	1438.73
20.3555	1627.49	1655.21	1673	1615.97	1462.52	1437.35
20.3703	1625.59	1653.36	1671.47	1614.18	1461.04	1435.97
20.385	1623.72	1651.02	1669.2	1612.18	1459.02	1433.8
20.3998	1621.26	1648.95	1667.82	1610.53	1457	1431.88
20.4146	1618.9	1646.95	1665.93	1608.46	1455.24	1430.12
20.4293	1617.4	1645.44	1664.1	1606.61	1453.75	1428.63
20.4441	1616.45	1643.73	1661.72	1604.59	1452.03	1427.4
20.4589	1615.11	1642.33	1659.88	1603.11	1450.59	1426.32
20.4736	1613.94	1641.3	1658.4	1602.49	1449.53	1425.26
20.4884	1613.07	1639.8	1656.38	1601.28	1448.06	1424.09
20.5032	1611.65	1638.67	1655.3	1599.44	1446.52	1422.94
20.5179	1610.05	1636.82	1654.1	1596.77	1445.13	1421.95
20.5327	1608.43	1636.03	1653.86	1594.82	1444.54	1421.06
20.5475	1607.32	1634.77	1652.67	1593.59	1443.71	1420.11
20.5622	1606.53	1633.71	1651.49	1592.7	1442.88	1418.38
20.577	1605.44	1632.15	1650.16	1591.39	1441.89	1416.85
20.5918	1603.96	1630.02	1648.77	1589.09	1440.74	1414.57
20.6065	1602.2	1628.11	1647.27	1587.54	1438.88	1413.04
20.6213	1599.78	1626.11	1645.53	1585.3	1436.51	1411.59
20.6361	1597.46	1624.7	1643.96	1583.76	1435.01	1411.04
20.6508	1595.49	1622.7	1641.93	1582.41	1433.42	1409.83
20.6656	1593.95	1621.18	1639.99	1581.6	1432.18	1408.81
20.6804	1592.14	1619.52	1638.22	1579.61	1430.4	1407.06
20.6952	1590.48	1617.66	1636.42	1577.42	1428.64	1405.15
20.7099	1589.28	1615.5	1634.03	1575.75	1426.71	1403.24
20.7247	1588.33	1612.96	1632.39	1573.97	1425.48	1401.34
20.7395	1587.35	1611	1631.25	1572.76	1424.33	1399.45
20.7542	1585.45	1608.84	1629.5	1570.9	1422.79	1397.15
20.769	1583.73	1608.04	1627.07	1569.34	1421.33	1396.47
20.7838	1582.19	1606.59	1624.9	1567.68	1419.98	1395.47
20.7985	1580.86	1605.25	1623.3	1566.36	1418.46	1394.53
20.8133	1579.37	1604.07	1622.08	1565.23	1416.83	1392.34
20.8281	1578.11	1602.74	1619.52	1564.07	1415.57	1391.56
20.8428	1576.41	1601.94	1618.56	1562.72	1414.66	1391.06
20.8576	1575.25	1600.59	1617.11	1561.23	1413.66	1390.26
20.8724	1573.99	1599.13	1616.04	1559.37	1412.9	1388.2
20.8871	1572.67	1597.3	1613.14	1557.62	1411.72	1386.02
20.9019	1571.08	1596.1	1611.07	1556.41	1410.97	1384.7
20.9167	1569.52	1594.61	1609.13	1555.87	1409.41	1383.69
20.9314	1568.17	1593.36	1608.15	1554.75	1408.07	1382.7
20.9462	1566.89	1592.33	1607.47	1553.56	1407.13	1381.6
20.961	1565.92	1591.15	1606.32	1552.44	1405.74	1380.02
20.9757	1564.73	1589.65	1605.45	1551.3	1404.31	1378.44
20.9905	1563.61	1587.22	1604.69	1549.73	1403.08	1376.98
21.0053	1561.85	1585.78	1603.77	1548.08	1401.9	1375.83
21.02	1560.42	1583.79	1601.8	1547.06	1400.52	1374.9
21.0348	1559.02	1583.27	1600.5	1546.54	1399.47	1374.52
21.0496	1557.86	1582.01	1599.54	1545.41	1398.5	1374.17
21.0643	1557.09	1580.68	1598.45	1544.13	1397.34	1373.04
21.0791	1556.79	1578.88	1597	1543.27	1395.91	1371.57
21.0939	1556.15	1577.59	1595.32	1542.2	1394.58	1369.87
21.1086	1555.12	1577.27	1594.55	1541.07	1393.24	1368.93
21.1234	1553.52	1576.46	1593.53	1539.53	1392.02	1367.87
21.1382	1552.29	1576.17	1592.05	1538.43	1391.07	1366.99
21.1529	1550.77	1575.86	1589.94	1537.32	1389.86	1366.07
21.1677	1549.42	1574.8	1588.57	1536.66	1389.77	1365.38
21.1825	1548.08	1573.93	1587.71	1535.76	1389.02	1364.98
21.1972	1546.79	1572.39	1587.25	1535.03	1388.18	1363.59
21.212	1545.52	1570.94	1586.25	1534.3	1387.12	1362.71
21.2268	1544.48	1569.21	1584.79	1533.2	1385.8	1361.79
21.2415	1543.75	1568.47	1583.38	1532.63	1384.66	1360.96
21.2563	1542.92	1566.89	1581.87	1531.34	1384.06	1359.69
21.2711	1541.69	1565.7	1580.8	1530.08	1383.65	1358.76
21.2858	1540.04	1563.99	1579.71	1528.26	1381.87	1358.04
21.3006	1538.21	1561.63	1577.98	1526.2	1379.39	1356.39
21.3154	1535.66	1558.66	1575.7	1523.81	1376.47	1353.88
21.3301	1534.05	1556.95	1574.34	1523.09	1375.37	1353.27
21.3449	1533.8	1556.73	1573.93	1523.57	1375.68	1353.49
21.3597	1532.75	1556.82	1572.37	1523.47	1375.76	1352.76
21.3744	1532	1556.11	1570.84	1522.16	1375.41	1351.27
21.3892	1530.52	1555.63	1570.29	1521.01	1374.69	1349.81
21.404	1529.11	1554.92	1569.39	1519.45	1373.63	1348.59
21.4187	1526.87	1553.91	1567.87	1518.07	1371.84	1347.1
21.4335	1525.81	1552.59	1566.22	1517.11	1370.64	1346.29
21.4483	1524.86	1550.49	1564.54	1515.06	1369.07	1345.17
21.463	1524.37	1548.9	1562.91	1512.95	1367.53	1344.15
21.4778	1525.07	1548.71	1563.25	1512.97	1367.3	1343.73
21.4926	1525.5	1549	1563.55	1512.99	1367.02	1343.58
21.5073	1524.67	1547.93	1562.8	1511.54	1366.35	1342.59
21.5221	1522.72	1546.11	1560.75	1509.36	1365.03	1341.13
21.5369	1521.28	1544.53	1559.77	1507.96	1364.17	1340.1
21.5516	1520	1543.94	1558.34	1507.16	1363.32	1339.44
21.5664	1518.77	1542.88	1572.5	1506.23	1362.61	1338.59
21.5812	1518.17	1541.77	1574.19	1505.68	1361.8	1337.78
21.5959	1516.98	1541.04	1569.09	1505.77	1361.54	1337.55
21.6107	1517.26	1541.26	1554.78	1506.29	1361.61	1337.35
21.6255	1516.14	1540.91	1554.01	1506.01	1360.82	1336.04
21.6403	1515.83	1539.86	1553.03	1504.73	1359.06	1334.69
21.655	1515.37	1538.59	1552.12	1503.52	1358.27	1334.12
21.6698	1514.78	1537.4	1550.99	1502.6	1357.44	1333.65
21.6846	1513.34	1536.43	1550.11	1501.95	1356.64	1333.08
21.6993	1512.07	1536.29	1549.6	1501.55	1355.89	1331.64
21.7141	1511.28	1536.26	1549.08	1501.18	1355.08	1330.52
21.7289	1510.58	1535.77	1548.55	1500.22	1354.27	1329.46
21.7436	1509.98	1535.42	1547.23	1499.07	1353.32	1328.84
21.7584	1509.2	1534.57	1546.26	1497.88	1352.1	1327.91
21.7732	1507.87	1533.09	1545.4	1497.32	1350.95	1326.98
21.7879	1507.07	1531.74	1544.24	1497.51	1350.11	1325.74
21.8027	1506.68	1531.17	1543.04	1497.76	1350.1	1325.02
21.8175	1506.25	1530.45	1541.98	1496.98	1349.67	1324.56
21.8322	1505.63	1530.26	1541.34	1496.34	1349.5	1324.26
21.847	1505.29	1529.86	1540.55	1495	1348.74	1324.02
21.8618	1504.69	1529.51	1539.48	1494	1348.37	1324.45
21.8765	1504.77	1528.71	1538.16	1493.69	1348.71	1324.15
21.8913	1504.55	1528.85	1536.95	1494.28	1349	1323.45
21.9061	1505.35	1529.23	1536.5	1494.85	1349.21	1322.91
21.9208	1506.82	1529.06	1536.54	1494.73	1350.28	1322.08
21.9356	1508.26	1528.63	1536.96	1495.18	1353.18	1321.46
21.9504	1508.73	1528.87	1536.44	1496.11	1357.17	1321.43
21.9651	1509.29	1528.98	1536.32	1497.75	1363.05	1321.33
21.9799	1509.31	1528.12	1535.15	1498.33	1368.96	1321.48
21.9947	1509.29	1527.83	1534.38	1497.96	1373.39	1321.05
22.0094	1507.38	1527.47	1533.47	1496.68	1373.3	1320.24
22.0242	1504.77	1526.91	1532.08	1494.48	1368.55	1319.04
22.039	1502.98	1526.48	1530.89	1493.18	1361.31	1318.82
22.0537	1502.14	1525.53	1530.25	1491.64	1354.37	1318.48
22.0685	1502.34	1525.16	1530.42	1490.78	1349.21	1317.74
22.0833	1502.41	1524.43	1530.12	1490.07	1345.81	1316.75
22.098	1502.39	1525.02	1529.83	1489.95	1344.09	1316.85
22.1128	1502.17	1525.44	1528.95	1490.04	1343.03	1316.57
22.1276	1502.56	1526.35	1528.44	1489.97	1342.06	1315.96
22.1423	1503.07	1527.14	1527.68	1490.17	1341.96	1314.33
22.1571	1503.77	1528.28	1527.4	1490.58	1342.7	1314.11
22.1719	1504.29	1529.27	1527.37	1491.16	1343.04	1314.73
22.1866	1505.27	1531.1	1528.77	1491.88	1342.84	1315.88
22.2014	1506.53	1532.29	1529.66	1492.48	1342.72	1316.19
22.2162	1508.24	1533.54	1530.54	1493.21	1342.91	1315.99
22.2309	1510.68	1534.91	1530.54	1494.03	1343.6	1316.08
22.2457	1512.96	1537.58	1530.99	1495.05	1344.44	1316.53
22.2605	1515.31	1540.23	1531.2	1497.28	1345.22	1317.72
22.2752	1517.53	1543.01	1532.66	1499.49	1346.05	1318.57
22.29	1520.35	1545.36	1534.15	1502.41	1347.74	1319.45
22.3048	1523.87	1548.06	1536.45	1505.45	1350.14	1320.52
22.3195	1528.91	1551.8	1538.5	1508.72	1352.23	1321.65
22.3343	1534.18	1556.61	1541.21	1512.55	1354.33	1323.61
22.3491	1539.47	1561.68	1543.83	1515.5	1356.41	1325.62
22.3638	1545.56	1567.78	1547.3	1519.59	1359.18	1328.13
22.3786	1552.47	1573.96	1550.84	1522.94	1361.87	1330.45
22.3934	1560.31	1581.25	1554.67	1527.07	1364.17	1333.28
22.4081	1569.23	1588.52	1557.74	1531.17	1366.58	1334.85
22.4229	1579.21	1597.38	1562.11	1536.07	1369.73	1336.51
22.4377	1590.1	1607	1566.41	1541.61	1373.46	1337.99
22.4524	1603.22	1618.51	1571.85	1549.1	1377.85	1340.02
22.4672	1619.4	1633.29	1578.49	1556.96	1382.52	1342.98
22.482	1638.11	1651.13	1586.25	1566.5	1388.13	1346.57
22.4968	1660.68	1672.38	1596.2	1578.42	1396.03	1351.42
22.5115	1688.52	1697.53	1608.18	1593.95	1405.28	1356.82
22.5263	1723.11	1728.94	1624.52	1614.44	1417.95	1363.88
22.5411	1766.02	1768.08	1646.02	1640.01	1433.31	1373.53
22.5558	1819.05	1817.78	1674.51	1672.44	1454.01	1384.99
22.5706	1884.43	1879.13	1710.24	1714.06	1481.65	1400.71
22.5854	1965.89	1957.12	1757.86	1772.14	1520.47	1422.89
22.6001	2081.27	2054.85	1821.68	1852.5	1574.97	1454.36
22.6149	2201.85	2175.15	1908.22	1961.64	1650.32	1497.27
22.6297	2348.71	2324.78	2027.6	2112.32	1756.05	1558.72
22.6444	2505.59	2501.23	2183.83	2311.96	1899.08	1643.71
22.6592	2699.76	2709.85	2388.62	2576.59	2091.41	1764.09
22.674	2912.79	2942.99	2642.65	2911.08	2339.65	1927.17
22.6887	3135.07	3193.43	2944.91	3319.39	2649.73	2142.01
22.7035	3353.72	3446.35	3285.4	3795.44	3022.44	2411.98
22.7183	3554.47	3684.9	3653.25	4332.17	3457.14	2744.71
22.733	3715.1	3885.54	4021.01	4900.14	3934.2	3133.3
22.7478	3819.59	4027.27	4359.23	5467.83	4434.09	3576.2
22.7626	3850.6	4086.95	4616.49	5975.74	4912.97	4052.56
22.7773	3803.19	4052.78	4737.58	6343.64	5310.88	4522.31
22.7921	3679.41	3923.66	4688.41	6508.83	5578.94	4952.72
22.8069	3500.04	3721.96	4471.65	6421.35	5647.99	5262.23
22.8216	3281.2	3470.46	4125.78	6087.04	5498.86	5406.72
22.8364	3048.49	3202.26	3717.08	5567.28	5142.98	5335.16
22.8512	2820.88	2941.39	3306.58	4948.9	4638.6	5045.06
22.8659	2611.14	2703.08	2933.77	4319.54	4066.85	4585.98
22.8807	2424.69	2493.88	2618.43	3738.28	3500.72	4025.28
22.8955	2265.16	2317.6	2366.04	3241.72	3000.68	3460.2
22.9102	2130.47	2171.22	2169.9	2837.29	2589.28	2948.02
22.925	2018.19	2050.96	2019.18	2516.25	2266.73	2522.65
22.9398	1926.94	1955.25	1907.29	2274.55	2028.47	2197.85
22.9545	1850.41	1875.31	1819.18	2088.91	1849.5	1950.65
22.9693	1788.94	1811.88	1753.86	1950.17	1723.07	1775.75
22.9841	1737.29	1759	1703.02	1845.23	1630.91	1648.95
22.9988	1694.9	1716.8	1663.72	1765.18	1562.8	1559.23
23.0136	1659.57	1681.5	1631.75	1705.58	1511.31	1495.19
23.0284	1629.79	1652.39	1606.25	1658.21	1470.76	1449.46
23.0432	1605.19	1627.49	1585.71	1623.49	1439.42	1415.88
23.0579	1584.66	1606.41	1569.85	1595.34	1415.31	1390.01
23.0727	1567.48	1588.07	1556.41	1572.66	1397.33	1370.89
23.0875	1552.22	1573.07	1544.72	1553.55	1382.81	1355.86
23.1022	1539.97	1560.52	1535.15	1538.33	1371.29	1343.65
23.117	1529.05	1548.69	1527	1525.18	1361.36	1333
23.1318	1519.69	1538.47	1519.81	1514.01	1352.97	1324.55
23.1465	1509.97	1529.72	1512.83	1504.87	1346.37	1318.2
23.1613	1501.9	1523.57	1506.79	1496.91	1340.19	1312.51
23.1761	1494.82	1518.18	1501.95	1489.77	1334.29	1307.49
23.1908	1488.76	1513.29	1497.57	1484.17	1328.89	1302.69
23.2056	1483.06	1507.89	1493.99	1479.52	1324.65	1298.13
23.2203	1477.49	1502.98	1490.57	1474.16	1321.28	1294.44
23.2351	1473.12	1497.68	1487.42	1468.97	1318.05	1291.71
23.2499	1468.83	1493.47	1484.21	1464.42	1315.23	1288.49
23.2647	1465.33	1490.01	1481.06	1461.02	1312.62	1286.42
23.2794	1461.36	1487.09	1477.76	1457.96	1309.73	1284.22
23.2942	1458.06	1484.54	1475.48	1456.23	1307.52	1282.86
23.309	1454.38	1481.68	1473.55	1454.8	1305.81	1280.73
23.3237	1452.22	1479.04	1472.62	1452.7	1304.28	1278.85
23.3385	1450.84	1476.92	1471.12	1450.55	1302.96	1277.41
23.3533	1449.71	1474.73	1469.31	1448.31	1302.09	1276.29
23.368	1448.18	1472.71	1467.11	1446.67	1301.67	1275.48
23.3828	1445.94	1471.25	1465.93	1444.74	1300.43	1273.87
23.3976	1443.67	1469.48	1464.93	1443.44	1298.67	1272.42
23.4123	1441.44	1467.13	1463.38	1441.72	1297.19	1271.42
23.4271	1439.97	1464.97	1461.71	1440.18	1295.7	1270.84
23.4419	1438.7	1463.39	1460.31	1438.58	1293.7	1269.66
23.4566	1436.97	1461.95	1459.29	1437.14	1292.22	1268.37
23.4714	1435.41	1461.1	1458.56	1434.66	1290.75	1267.21
23.4862	1433.69	1459.87	1457.84	1432.92	1290.15	1266.45
23.5009	1432.69	1458.27	1456.35	1432	1288.94	1265.69
23.5157	1431.87	1456.61	1454.3	1431.43	1287.53	1264.63
23.5305	1431.28	1455.02	1452.39	1430.28	1286.04	1262.61
23.5452	1430.04	1453.2	1451.07	1428.66	1284.88	1261.41
23.56	1428.81	1451.83	1449.82	1427.93	1283.63	1260.36
23.5748	1426.98	1450.84	1448	1426.55	1281.74	1259.39
23.5895	1425.22	1450.1	1446.76	1424.91	1280.49	1257.62
23.6043	1423.41	1448.59	1445.88	1423.29	1279.57	1256.33
23.6191	1421.75	1447.56	1445.29	1421.92	1278.71	1255.57
23.6338	1420.05	1446.41	1444.97	1420.72	1277.44	1255.1
23.6486	1419.2	1445.71	1444.14	1419.7	1276.72	1254.14
23.6634	1419.08	1444.84	1443.14	1419.53	1276.04	1253.38
23.6781	1418.43	1444.05	1442.42	1419.51	1276.02	1252.72
23.6929	1417.74	1443.09	1441.44	1419.07	1276.1	1252.06
23.7077	1417.08	1442.17	1440.6	1418.56	1276.01	1251.6
23.7224	1417.25	1441.71	1439.69	1417.84	1275.4	1251.81
23.7372	1416.83	1441.34	1439.04	1416.93	1275.37	1251.4
23.752	1416.62	1441.38	1438.62	1416.42	1274.99	1250.61
23.7667	1416.46	1441.32	1438.75	1415.57	1274.16	1249.74
23.7815	1416.21	1440.85	1438.88	1415.53	1273.11	1249.39
23.7963	1415.62	1440.7	1437.7	1415.03	1271.92	1248.96
23.8111	1414.93	1440.05	1436.86	1414.2	1270.85	1248.68
23.8258	1414.15	1439.63	1435.66	1413.12	1270.12	1247.88
23.8406	1413.77	1438.61	1435.1	1412.15	1270.18	1247.29
23.8554	1413.46	1438.57	1435.01	1411.94	1270.78	1246.95
23.8701	1412.86	1438.06	1434.04	1411.39	1271.02	1246.31
23.8849	1412.4	1438.21	1433.63	1411.99	1271.17	1245.42
23.8997	1411.63	1438.16	1432.65	1412.46	1271.47	1244.77
23.9144	1411.89	1438.29	1432.74	1412.33	1271.57	1245.06
23.9292	1411.59	1438.09	1432.35	1412.1	1271.54	1244.46
23.944	1411	1437.72	1431.6	1412.36	1271.46	1244.54
23.9587	1410.84	1437.59	1430.28	1412.76	1270.51	1244.62
23.9735	1411.12	1437.79	1430.15	1412.23	1270.28	1245.15
23.9883	1411.31	1438.4	1429.73	1412.16	1270.22	1244.9
24.003	1411	1437.8	1429.23	1411.67	1269.89	1243.97
24.0178	1411.35	1437.63	1428.86	1411.92	1270.22	1243.38
24.0326	1411.98	1438.3	1429.3	1411.51	1269.98	1243.21
24.0473	1412.54	1438.22	1429.44	1411.01	1269.63	1243.04
24.0621	1412.8	1438.33	1428.97	1410.98	1268.87	1242.9
24.0769	1412.93	1438.31	1428.11	1411.53	1268.77	1242.71
24.0916	1413.65	1438.49	1428.22	1412.16	1269.11	1242.28
24.1064	1414.31	1438.92	1429.03	1412.41	1269.51	1241.97
24.1212	1415.08	1440.02	1430.09	1413.13	1269.89	1242.58
24.1359	1415.74	1440.9	1430.56	1413.66	1269.9	1242.41
24.1507	1416.55	1441.18	1430.62	1414.21	1269.71	1242.6
24.1655	1417.76	1441	1430.52	1414.93	1269.61	1242.69
24.1802	1419.06	1440.88	1430.19	1415.1	1270.07	1243.9
24.195	1420.07	1441.9	1430.42	1415.46	1270.3	1244.48
24.2098	1421.22	1443.45	1430.99	1416.35	1270.74	1245.12
24.2245	1422.44	1445.23	1431.59	1417.43	1270.7	1245.76
24.2393	1423.75	1446.91	1432.26	1418.35	1271.1	1245.9
24.2541	1424.5	1448.56	1433.13	1419.54	1271.81	1246.32
24.2688	1425.92	1449.92	1434.36	1420.67	1272.96	1246.69
24.2836	1427.77	1452.28	1435.96	1422.86	1274.16	1247.92
24.2984	1430.34	1454.54	1436.42	1424.33	1275.29	1248.79
24.3131	1432.84	1457.26	1437.57	1426.35	1276.13	1249.26
24.3279	1435.97	1460.04	1438.83	1428.37	1277.42	1250.09
24.3427	1440.29	1463.02	1439.99	1430.64	1278.01	1250.42
24.3574	1444.48	1466.63	1441.08	1432.74	1279.07	1251.53
24.3722	1448.78	1470.34	1442.67	1435.57	1280.59	1251.81
24.387	1453.59	1474.28	1445.04	1438.5	1283.32	1253.27
24.4017	1459.01	1479.33	1447.66	1441.47	1286.07	1254.68
24.4165	1465.14	1485.01	1450.46	1444.91	1288.79	1257
24.4313	1472.65	1491.6	1453.49	1450.12	1291.78	1259.02
24.446	1480.75	1498.8	1456.9	1455.82	1295.48	1260.68
24.4608	1489.54	1507.45	1461.29	1462.04	1299.25	1262.32
24.4756	1500.19	1516.6	1466.36	1467.7	1303.8	1264.4
24.4903	1513.53	1527.08	1471.98	1474.92	1308.27	1267.2
24.5051	1529.05	1540.14	1478.65	1482.75	1313.1	1271.25
24.5199	1546.73	1555.6	1486.47	1491.59	1318.8	1275.5
24.5346	1567.54	1574.38	1494.83	1502.66	1326.05	1279.68
24.5494	1592.07	1596.46	1504.65	1515.44	1334.72	1284.08
24.5642	1622.94	1624.36	1517.06	1530.65	1345.5	1290.33
24.5789	1662.39	1658.69	1533.2	1549.66	1357.36	1297.91
24.5937	1711.72	1702.51	1553.99	1574.25	1372.21	1307.03
24.6085	1774.04	1758.11	1580.35	1604.78	1391.4	1318.36
24.6232	1857.17	1832.48	1615.21	1646.07	1417.89	1332.44
24.638	1963.39	1928.27	1661.66	1699.86	1452.06	1350.58
24.6528	2105.27	2059.03	1727.69	1776.43	1499.88	1374.92
24.6675	2291.41	2233.31	1820.76	1883.4	1566.76	1408.54
24.6823	2538.79	2468.03	1954.17	2036.11	1664.21	1456.79
24.6971	2857.89	2776.4	2142.74	2251.57	1804.45	1526.86
24.7118	3271.35	3183.9	2416.46	2566.09	2013.08	1633.27
24.7266	3773.34	3689.7	2791.8	3000.85	2307.97	1788.62
24.7414	4372.56	4309.83	3304.53	3603.6	2726.84	2020.96
24.7562	5046.21	5022.78	3965.16	4398.89	3295.85	2360.12
24.7709	5739.9	5772.49	4745.26	5368.98	4012.17	2827.32
24.7857	6418.42	6513.67	5602.22	6495.28	4879.79	3455.06
24.8005	7008.8	7156.73	6403.87	7645.27	5814.59	4221.13
24.8152	7484.7	7661.29	7036.68	8693.83	6735.89	5098.14
24.83	7838.74	8014.46	7406.23	9477.91	7513.4	5988.61
24.8448	8098.26	8251.29	7512.22	9913.68	8044.85	6795.3
24.8595	8296.9	8425.91	7453.86	10009.4	8271.28	7381.72
24.8743	8453.19	8578.79	7368.47	9884.44	8217.39	7676.69
24.8891	8546.42	8706.14	7400.32	9733.94	8007.77	7660.07
24.9038	8513.69	8745.66	7598.59	9725.61	7798.68	7412.02
24.9186	8291.63	8616.63	7919.57	9950.88	7741.04	7087.95
24.9334	7827.83	8234.54	8211.45	10377.2	7907.76	6860.25
24.9481	7156.39	7606.25	8286.92	10845.9	8262.05	6850.71
24.9629	6324.11	6764.03	7989.43	11137.8	8685.03	7091.72
24.9777	5450.38	5837.73	7310.88	11037.7	8991.55	7512.59
24.9924	4622.98	4933.84	6363.62	10442.2	9011.35	7960.78
25.0072	3888.13	4119.11	5313.08	9380.36	8623.65	8268.24
25.022	3296.81	3460	4351.96	8057.18	7842.35	8265.92
25.0367	2826.41	2937.35	3541.65	6660.32	6762.45	7857.48
25.0515	2473.35	2547.91	2926.34	5396.49	5590.81	7072.5
25.0663	2208.34	2258.96	2475.16	4333.72	4484.16	6023.26
25.081	2015.83	2051.5	2162.06	3522.29	3578.28	4928.47
25.0958	1871.62	1898.16	1941.99	2903.3	2871.09	3912.68
25.1106	1768.11	1790.08	1794.91	2470.43	2374.88	3113.03
25.1253	1689.27	1709.74	1692.72	2160.22	2025.39	2510.76
25.1401	1630.56	1650.78	1622.58	1948.85	1793.07	2095.94
25.1549	1585.68	1606.23	1573.13	1801.84	1636.31	1815.11
25.1696	1551.3	1571.91	1537.19	1701.09	1532.78	1631.46
25.1844	1524.4	1544.18	1510.25	1630.01	1462.02	1510.27
25.1992	1502.74	1522.27	1490.59	1579.93	1413.81	1431.66
25.2139	1483.89	1505.43	1475.05	1544.76	1378.94	1378.31
25.2287	1468.18	1490.79	1462.4	1517.9	1353.57	1341.3
25.2435	1455.95	1478.76	1451.56	1497.89	1334.86	1315.95
25.2582	1445.8	1467.84	1442.33	1481.18	1320.38	1296.89
25.273	1437.15	1459.46	1435.1	1466.83	1316.86	1282.67
25.2878	1429.48	1452.44	1428.91	1454.46	1318.37	1272.26
25.3025	1422.18	1446.1	1423.2	1444.23	1310.21	1264.08
25.3173	1416.37	1440.24	1417.54	1436.45	1285.73	1256.52
25.3321	1410.91	1434.74	1412.18	1429.43	1276.06	1249.99
25.3468	1406.28	1430.02	1408.54	1423.08	1270.29	1244.57
25.3616	1402.56	1426.01	1405.11	1416.79	1265.73	1240.38
25.3764	1399.11	1421.9	1402.07	1411.72	1261.83	1235.97
25.3911	1395.58	1418.73	1399.41	1407.79	1257.92	1231.85
25.4059	1392.06	1416.36	1397.78	1404.04	1254.6	1227.77
25.4207	1389.94	1414.86	1396.97	1399.74	1251.45	1224.59
25.4354	1387.74	1413.09	1395.67	1396.33	1249.22	1221.86
25.4502	1386.03	1411.96	1394.08	1394.05	1247.32	1219.69
25.465	1384.07	1410.5	1392.13	1392.14	1245.96	1217.65
25.4797	1382.94	1409.46	1390.37	1389.74	1244.09	1215.58
25.4945	1382.14	1408.04	1389.21	1387.86	1242.18	1213.82
25.5093	1382.09	1407.35	1389.3	1385.88	1240.42	1212.34
25.524	1382.87	1407.51	1389.67	1384.51	1239.5	1212.65
25.5388	1383.56	1408.62	1389.56	1383.66	1239.14	1212.71
25.5536	1384.36	1409.33	1389.3	1383.71	1238.82	1211.71
25.5683	1385.65	1410.23	1388.59	1383.96	1238.17	1210.16
25.5831	1386.9	1411.16	1387.9	1383.7	1237.49	1209.89
25.5979	1388.43	1412.9	1388.54	1383.47	1237.43	1209.42
25.6126	1390.08	1415.14	1389.53	1383.13	1238.16	1209.43
25.6274	1392.28	1417.46	1390.01	1383.07	1238.37	1208.57
25.6422	1395.01	1419.9	1390.52	1383.55	1238.07	1208.03
25.657	1398.47	1422.79	1391.26	1384.62	1237.84	1207.37
25.6717	1402.09	1425.8	1393	1386.07	1238.25	1207.63
25.6865	1407.07	1430.27	1394.93	1388.41	1238.51	1207.77
25.7013	1413.1	1435.54	1397.1	1390.85	1239.22	1208.35
25.716	1420.56	1442.6	1399.64	1393.15	1240.84	1209.35
25.7308	1429.26	1450.14	1402.98	1395.53	1242.72	1209.66
25.7456	1439.75	1459.45	1406.69	1398.69	1245.29	1210.06
25.7603	1452.48	1470.61	1411.58	1403.39	1247.57	1211.12
25.7751	1467.44	1484.36	1416.89	1408.73	1249.87	1213.39
25.7899	1485.06	1500.14	1423.36	1415.72	1252.89	1215.24
25.8046	1505.48	1519.27	1431.05	1423.73	1257.31	1216.75
25.8194	1530.07	1541.68	1440.07	1432.83	1262.39	1219.08
25.8342	1560.2	1568.79	1451.86	1444.49	1268.61	1222.44
25.8489	1597.37	1602.66	1466.79	1459.46	1277.12	1227.07
25.8637	1642.53	1644.57	1485.67	1477.38	1287.36	1232.34
25.8785	1697.23	1695.76	1509.12	1499.31	1300.24	1239.03
25.8932	1764.03	1757.88	1538.71	1527.08	1316.56	1247.29
25.908	1846.85	1835.11	1576.66	1563.21	1337.64	1257.36
25.9228	1948.86	1930.61	1625.68	1610.92	1364.27	1271
25.9375	2073.63	2050.57	1690.7	1675.2	1399.78	1288.33
25.9523	2234.27	2196.96	1788.14	1760.84	1458.87	1311.47
25.9671	2416.56	2376.24	1909.95	1878.15	1530.24	1343.51
25.9818	2620.33	2587.2	2067.53	2038.73	1623.69	1388.03
25.9966	2830.12	2828.79	2261.93	2260.39	1739.86	1449.96
26.0114	3065.81	3093.21	2535.84	2560.65	1924.26	1537.28
26.0261	3300.91	3369.84	2889.52	2969.1	2186.54	1665.18
26.0409	3506.09	3625.85	3312.85	3489.38	2537.63	1848.88
26.0557	3652.71	3827.88	3782.72	4128.96	2997.08	2109.49
26.0704	3714.86	3938.54	4230.98	4835.93	3545.47	2457.23
26.0852	3681.89	3937.15	4578.52	5553.73	4162.96	2910.09
26.1	3560.5	3825.1	4742.01	6165.6	4781.31	3452.99
26.1147	3365.14	3617.18	4670.31	6551.17	5311.88	4055.11
26.1295	3129.1	3350.89	4385.41	6623.15	5661.56	4644.12
26.1443	2878.31	3061.8	3957.64	6362.11	5748.95	5135.3
26.159	2637.04	2781.75	3478.33	5830.4	5549.88	5436.81
26.1738	2418.15	2529.42	3022.53	5139.37	5092.92	5473.5
26.1886	2229.53	2315.24	2634.84	4416.32	4478.01	5233.36
26.2034	2068.22	2135.42	2323.97	3743.34	3810.99	4748.45
26.2181	1934.51	1988.8	2086.56	3172.93	3191.13	4123.26
26.2329	1825.19	1870.42	1909.3	2717.73	2673.28	3471.92
26.2477	1735.94	1775.41	1778.74	2367.03	2270.94	2885.56
26.2624	1663.92	1699	1681.38	2106.02	1973.63	2408.46
26.2772	1605.84	1637.49	1609.21	1913.4	1760.21	2049.76
26.2919	1558.56	1588.25	1554.94	1773.89	1609.98	1793.37
26.3067	1518.87	1547.8	1512.24	1671.25	1503.77	1614.15
26.3215	1487.51	1515.82	1479.49	1597.68	1429.68	1492.13
26.3362	1461.74	1489.44	1455.03	1542.49	1376.67	1407.61
26.351	1439.62	1467.77	1435.97	1500.94	1338.06	1349.06
26.3658	1420.2	1449.02	1420.39	1468.91	1310.25	1307.59
26.3805	1403.9	1433.18	1407.1	1442.94	1288.18	1277.71
26.3953	1389.43	1419.31	1395.45	1422.26	1270.09	1255.61
26.4101	1377.91	1407.87	1386.31	1405.46	1256.35	1238.57
26.4249	1368.07	1397.61	1378.84	1392.1	1245.31	1225.82
26.4396	1360.32	1389.02	1372.02	1380.3	1235.7	1215.76
26.4544	1353.05	1381.19	1365.54	1370.97	1228.1	1207.13
26.4692	1347.23	1374.42	1360.24	1363.65	1221.6	1199.96
26.4839	1341.05	1368.95	1356.32	1357.01	1215.82	1194.1
26.4987	1335.49	1364	1352.13	1350.37	1211.44	1189.43
26.5135	1331.37	1359.67	1348.7	1344.69	1207.88	1185.55
26.5282	1327	1354.96	1344.94	1339.5	1203.06	1181.15
26.543	1322.95	1350.84	1341.76	1334.81	1199.34	1176.26
26.5578	1318.85	1347.48	1338.99	1330.31	1197.07	1173.12
26.5725	1316.25	1344.33	1336.15	1326.15	1196.14	1170.4
26.5873	1312.54	1341.53	1334.12	1323.33	1195.92	1168.02
26.6021	1309.76	1339.24	1331.73	1321.24	1195.13	1166.05
26.6168	1307.14	1336.24	1329.98	1318.31	1192.92	1164.7
26.6316	1304.34	1332.66	1327.36	1315.09	1189.05	1162.62
26.6464	1302.12	1330.04	1325.45	1312.27	1185.35	1160.06
26.6611	1299.9	1328.67	1323.51	1309.3	1182.29	1157.91
26.6759	1297.54	1326.89	1321.74	1306.79	1179.28	1156.34
26.6907	1295.48	1326.3	1320.4	1304.51	1176.74	1155.47
26.7054	1294.18	1325.46	1319.58	1302.8	1175.45	1154.01
26.7202	1292.35	1323.98	1318.04	1301.42	1173.67	1152.13
26.735	1290.3	1322.05	1316.96	1300.28	1172.83	1150.67
26.7497	1288.83	1320.21	1316.48	1299.45	1172.46	1149.19
26.7645	1287.56	1318.57	1316.43	1297.99	1171.26	1148.4
26.7793	1285.69	1316.79	1315.66	1296.67	1169.49	1147.35
26.794	1285.15	1315.68	1314.37	1295.74	1168.98	1146.83
26.8088	1284.46	1314.87	1313.72	1294.34	1168.65	1146.04
26.8236	1284.22	1314.56	1313.14	1293.02	1167.23	1145.41
26.8383	1283.02	1313.37	1311.81	1291.61	1165.51	1144.38
26.8531	1282.22	1311.74	1310.29	1290.61	1164.68	1143.01
26.8679	1280.74	1310.68	1309.13	1288.61	1163.53	1142.16
26.8826	1280.04	1310.31	1308.62	1287.75	1162.53	1141.38
26.8974	1279.1	1309.74	1308.12	1286.8	1161.17	1140.89
26.9122	1278.48	1309.03	1307.36	1286.08	1160.64	1140.2
26.9269	1277.64	1308.16	1306.72	1284.86	1160.12	1139.92
26.9417	1276.8	1306.82	1305.27	1284.07	1159.86	1139.66
26.9565	1275.87	1306.13	1305.03	1283.04	1159.6	1139.2
26.9713	1274.41	1305.86	1304.26	1281.36	1158.11	1138.7
26.986	1273.7	1305.33	1303.68	1280.69	1156.43	1137.8
27.0008	1273.42	1304.84	1303.11	1279.75	1155.45	1137.15
27.0156	1272.55	1303.75	1302.21	1279.24	1154.82	1136.56
27.0303	1271	1302.85	1301.08	1278.33	1154.32	1135.66
27.0451	1269.8	1302.04	1300.52	1278.14	1154.2	1134.99
27.0599	1268.84	1301.2	1300.66	1277.96	1154.05	1134.72
27.0746	1267.99	1300.84	1300.16	1277.84	1152.94	1134.12
27.0894	1267.72	1300.71	1298.59	1276.31	1152.05	1133.07
27.1042	1266.84	1300.83	1297.23	1275.49	1151.49	1131.73
27.1189	1265.28	1299.64	1296.48	1274.4	1151.31	1131.3
27.1337	1264.56	1298.41	1295.86	1273.66	1150.81	1131.62
27.1485	1264.28	1297.81	1295.93	1272.87	1150.33	1132.09
27.1632	1263.87	1297.52	1295.51	1273.12	1149.74	1131.87
27.178	1263.82	1297.41	1296.45	1273.89	1149.62	1131.71
27.1928	1263.09	1297.05	1296.5	1273.63	1149.56	1131.22
27.2075	1261.68	1296.63	1295.96	1272.83	1149.38	1131.54
27.2223	1260.36	1296.22	1295.11	1271.75	1148.32	1131.17
27.2371	1260.36	1295.91	1294.58	1271.19	1147.95	1130.84
27.2518	1260.26	1294.41	1294.06	1269.97	1148.45	1130.1
27.2666	1259.53	1293.6	1293.91	1269.51	1148.32	1129.5
27.2814	1258.78	1293.49	1293.51	1268.95	1147.66	1129.19
27.2961	1258.53	1293.28	1292.79	1268.65	1147.47	1128.85
27.3109	1258.61	1293.26	1291.55	1277.15	1147.9	1128.37
27.3257	1258	1292.54	1291.75	1285.27	1147.66	1127.65
27.3404	1258	1292.03	1291.99	1284.62	1146.8	1127.28
27.3552	1257.84	1292.14	1291.96	1272.95	1146.4	1127.69
27.37	1257.46	1291.96	1291.59	1268.2	1146.06	1127.2
27.3847	1256.86	1291.61	1290.71	1267.09	1145.4	1126.32
27.3995	1256.43	1291.48	1289.41	1266.3	1144.7	1125.17
27.4143	1256.13	1291.62	1288.18	1265.72	1145.3	1124.47
27.429	1255.02	1291.19	1287.91	1265.55	1145.86	1124.25
27.4438	1254.47	1290.52	1288	1264.88	1145.14	1124.23
27.4586	1253.95	1289.73	1287.43	1264.81	1143.76	1124.14
27.4733	1253.74	1289.09	1286.89	1265.11	1143.36	1124.9
27.4881	1253.9	1288.77	1287.42	1264.53	1143.82	1125.26
27.5029	1253.58	1288.57	1287.52	1264.03	1143.93	1124.98
27.5176	1253.28	1288.18	1287.65	1263.71	1143.34	1124.52
27.5324	1252.82	1287.05	1286.96	1263.34	1142.12	1123.61
27.5472	1251.34	1285.86	1286.42	1262.64	1142.01	1122.82
27.5619	1250.66	1285.9	1285.92	1262.18	1142.33	1122.63
27.5767	1250.71	1286.42	1285.82	1262.68	1142.77	1122.97
27.5915	1249.78	1285.97	1285.04	1262.72	1142.64	1122.26
27.6062	1249.06	1285.19	1283.71	1262.09	1142.02	1121.15
27.621	1248.44	1285.36	1282.83	1261.66	1142.39	1121.06
27.6358	1248.58	1285.49	1283.12	1261.57	1142.63	1121.48
27.6505	1247.85	1284.87	1283.26	1261.7	1142.38	1121.16
27.6653	1247.43	1284.23	1282.6	1261.55	1141	1120.57
27.6801	1247.44	1283.91	1282.44	1261.1	1139.99	1120.48
27.6948	1248.32	1283.57	1282.81	1261.05	1140.05	1120.7
27.7096	1248.7	1283.16	1282.74	1261.77	1140.77	1121.06
27.7244	1248.39	1282.02	1282.62	1261.53	1140.83	1121.19
27.7391	1247.77	1281.7	1282.47	1261.29	1140.79	1120.8
27.7539	1247.21	1281.23	1282.47	1261.24	1140.23	1120.28
27.7687	1246.38	1280.54	1282.18	1261.47	1140.27	1119.48
27.7834	1245.26	1279.97	1281.46	1260.66	1139.86	1119.3
27.7982	1244.15	1279.73	1280.47	1260.2	1138.96	1118.73
27.813	1244.39	1279.81	1280.2	1260.27	1138.36	1118.33
27.8278	1244.83	1279.75	1280.38	1260.01	1138.21	1118.58
27.8425	1244.89	1279.73	1279.85	1260.13	1138.13	1118.43
27.8573	1244.3	1279.25	1279.19	1259.98	1137.71	1117.68
27.8721	1244.29	1278.58	1279.3	1260.53	1136.8	1117.79
27.8868	1244.17	1277.81	1279.93	1260.63	1137.49	1118.89
27.9016	1243.49	1277.66	1279.45	1259.49	1137.77	1119.17
27.9164	1242.67	1277.38	1278.18	1258.45	1137.62	1118.55
27.9311	1242.17	1278.03	1277.81	1259.1	1137.3	1117.56
27.9459	1241.88	1278.04	1278.07	1260.41	1137.83	1117.76
27.9607	1241.51	1277.76	1278.67	1260.7	1137.88	1117.71
27.9754	1241.74	1276.41	1278.75	1260.91	1138.46	1117.71
27.9902	1241.91	1276.11	1279.07	1260.66	1139.05	1117.12
28.005	1241.36	1276.21	1279.32	1260.14	1139.01	1117.3
28.0197	1240.74	1275.8	1279.18	1259.59	1138.72	1117.02
28.0345	1241.07	1275.56	1278.83	1259.32	1138.54	1117.67
28.0493	1240.69	1275.58	1278.31	1259.7	1138.51	1117.58
28.064	1240.37	1275.91	1278.58	1259.65	1137.95	1117.71
28.0788	1239.7	1275.49	1278.75	1258.87	1137.74	1117.75
28.0936	1239.5	1275.72	1278.89	1258.32	1137.91	1117.92
28.1083	1239.38	1275.58	1278.21	1257.6	1137.82	1117.77
28.1231	1239.28	1274.57	1276.69	1257.63	1137.08	1117.1
28.1379	1240.07	1273.82	1276.04	1257.38	1136.68	1116.69
28.1526	1240.73	1273.74	1275.89	1257.39	1136.69	1116.4
28.1674	1240.67	1274.2	1275.31	1256.21	1135.87	1116
28.1822	1240.37	1274.59	1275	1256.02	1135.35	1115.54
28.1969	1240.74	1275.02	1274.81	1255.39	1135.28	1114.71
28.2117	1241.26	1275.47	1274.75	1255.05	1135.19	1113.98
28.2265	1241.08	1275.78	1274.76	1255.2	1134.88	1114.33
28.2412	1240.68	1275.9	1274.68	1256.29	1134.67	1114.93
28.256	1239.49	1276.26	1273.99	1256.35	1134.74	1115.03
28.2708	1238.97	1276.57	1274.06	1256.37	1134.89	1114.23
28.2855	1239.66	1276.36	1274.11	1256.06	1134.74	1113.46
28.3003	1240.65	1276.55	1273.86	1256.39	1134.96	1113.08
28.3151	1240.33	1276.83	1273.93	1256.56	1134.67	1112.82
28.3298	1240.18	1276.74	1274.77	1256.96	1134.77	1113.09
28.3446	1240.34	1276.49	1275.22	1257.37	1135.19	1113.26
28.3594	1241.19	1277.41	1274.9	1257.82	1135.8	1113.71
28.3741	1241.38	1278.44	1274.96	1258.11	1136.09	1113.4
28.3889	1241.75	1279.61	1275.67	1258.35	1135.98	1113.73
28.4037	1241.54	1279.65	1276.13	1258.69	1136.05	1114.18
28.4184	1242.26	1279.84	1276.91	1259.43	1135.97	1114.64
28.4332	1243.53	1280.21	1276.9	1260.21	1136.53	1114.57
28.448	1244.45	1281.1	1277.06	1261.57	1137.58	1114.84
28.4627	1245.05	1282.17	1276.86	1262.41	1137.94	1114.26
28.4775	1246.03	1282.84	1277.62	1262.81	1137.55	1114.29
28.4923	1247.31	1284.2	1278.67	1262.91	1137.84	1114.63
28.507	1248.74	1285.36	1279.83	1264.1	1138.08	1115.4
28.5218	1250.01	1286.21	1280.69	1265.07	1138.15	1115.32
28.5366	1251.02	1287.46	1281.16	1265.99	1138.32	1116.01
28.5513	1252.47	1288.48	1281.06	1266.98	1138.55	1116.6
28.5661	1254.66	1290.54	1280.73	1268.23	1140.15	1117.29
28.5809	1256.47	1292.49	1281.27	1269.14	1141.19	1117.11
28.5956	1258.94	1294.95	1283.19	1269.54	1142	1117.41
28.6104	1261.81	1297.56	1284.87	1270.42	1142.77	1117.03
28.6252	1265.65	1301.21	1285.93	1272.5	1144.34	1117.44
28.6399	1270.02	1305.15	1287.31	1274.46	1145.28	1117.96
28.6547	1274.16	1309.57	1289.59	1276.72	1146.4	1119.27
28.6695	1278.74	1313.53	1291.46	1278.45	1148.44	1119.85
28.6842	1284.84	1318.88	1293.64	1280.41	1149.64	1120.33
28.699	1291.25	1324.56	1296.06	1283.2	1149.66	1120.65
28.7138	1298.7	1332.42	1299.04	1287.03	1150.77	1122.28
28.7285	1307.8	1340.67	1302.63	1291.08	1152.89	1124.55
28.7433	1319.71	1350.71	1307.71	1295.16	1155.8	1126.3
28.7581	1333.61	1363.2	1313.73	1299.65	1158.44	1127.65
28.7728	1350.37	1378.84	1319.74	1306.1	1161.83	1129.49
28.7876	1370.73	1396.68	1326.2	1314.15	1166.05	1131.13
28.8024	1394.8	1418.56	1335.62	1323.51	1171.91	1133.1
28.8172	1423.39	1445.47	1347.99	1335.59	1178.42	1136.55
28.8319	1459.12	1479.7	1363.99	1350.72	1186.97	1141.5
28.8467	1502.9	1521.33	1384.87	1370.24	1198.05	1146.82
28.8615	1556.1	1571.7	1413.47	1396.55	1212.24	1154.01
28.8762	1618.61	1632.94	1450.72	1431.31	1231.12	1163.19
28.891	1690.51	1706.85	1499.43	1478.64	1257.67	1175.6
28.9058	1769.14	1790.77	1564.73	1543.98	1294.09	1191.89
28.9205	1852.03	1882.64	1652.84	1633.62	1345.03	1214.65
28.9353	1933.3	1975.65	1765.33	1753.64	1416.93	1246.14
28.9501	2005.87	2063.54	1901.89	1910.44	1515.78	1291.04
28.9648	2060.46	2133.38	2054.54	2106.11	1647.08	1355.25
28.9796	2091.33	2177.01	2204.87	2332.08	1810.98	1444.24
28.9944	2097.7	2190.03	2325.89	2569.77	2004.13	1564.78
29.0091	2084.81	2175.93	2391.44	2788.05	2211.37	1717.43
29.0239	2062.34	2145.31	2388.41	2950.99	2409.69	1897.43
29.0387	2042.29	2112.73	2325.41	3029.84	2568.93	2091.34
29.0534	2034.44	2090.19	2228.14	3015.21	2659.8	2277.76
29.0682	2048.65	2091.49	2132.06	2924.21	2666.87	2431.13
29.083	2088.47	2121	2064.29	2796	2600.58	2525.89
29.0977	2155.2	2182.24	2041.54	2677.47	2491.16	2546.98
29.1125	2248.99	2272.86	2065.95	2601.13	2377.97	2495.97
29.1273	2365.84	2388.65	2133.52	2586.15	2295.71	2400.66
29.142	2499.79	2522.51	2231.6	2629.43	2262.78	2296.42
29.1568	2645.52	2670	2346.44	2718.91	2281.86	2218.37
29.1716	2798.68	2825.23	2463.11	2833.27	2339.18	2184.47
29.1863	2957.8	2986.58	2576.17	2958.86	2419.24	2196.55
29.2011	3117.76	3151.41	2690.01	3087.71	2507.93	2241.49
29.2159	3271.55	3316.07	2814.59	3222.37	2598.26	2302.46
29.2306	3406.43	3468.77	2960.54	3375.1	2693.63	2365.51
29.2454	3505.66	3592.92	3127.82	3557.16	2803.54	2427.8
29.2602	3551.73	3667.2	3303.9	3774.93	2941.41	2496.6
29.2749	3530.87	3673.43	3457.85	4010.62	3107.28	2584.43
29.2897	3438.84	3602.76	3558.81	4239.26	3296.69	2705.7
29.3045	3282.69	3459.3	3580.75	4417.53	3484.53	2863.19
29.3192	3076.29	3255.25	3512.58	4509.48	3640.72	3045.66
29.334	2840.58	3011.59	3360.86	4490.56	3730.63	3227.94
29.3488	2593.54	2749.18	3141.08	4354.62	3730.11	3375.99
29.3636	2356.3	2491.79	2879.36	4117.95	3631.91	3459.19
29.3783	2141.06	2254.75	2601.44	3805.03	3447.43	3456.96
29.3931	1958.16	2049.22	2333.25	3448	3198.51	3364.14
29.4078	1822.48	1876.86	2090.95	3071.63	2907.93	3189.29
29.4226	1698.85	1740.42	1890.42	2713.91	2604.89	2958.58
29.4374	1586.57	1632.87	1730.01	2391.96	2307.75	2692.03
29.4521	1504.52	1550.72	1608.97	2123.34	2041.75	2416.01
29.4669	1445.53	1487.67	1518.89	1905.9	1814.28	2145.63
29.4817	1400.31	1439.86	1453.93	1739.66	1633.65	1902.81
29.4964	1364.78	1402.53	1406.01	1613.37	1494.04	1695.44
29.5112	1336.89	1374.25	1371.19	1520.9	1392.27	1532.21
29.526	1314.99	1352.09	1346.08	1454.1	1319.83	1408.4
29.5407	1297.93	1334.78	1327.62	1405.9	1268.26	1319.32
29.5555	1283.86	1320.27	1313.75	1369.85	1232.1	1256.15
29.5703	1272.18	1309.21	1302.19	1343.11	1205.84	1212.48
29.5851	1262.2	1300.03	1293.42	1323.33	1187.03	1182.93
29.5998	1254.22	1292.24	1286.33	1308.78	1173.65	1162.92
29.6146	1247.98	1286.21	1280.99	1298.32	1164.08	1147.94
29.6294	1242.34	1280.42	1276.65	1289.94	1156.83	1137.11
29.6441	1237.53	1275.52	1272.46	1282.65	1150.21	1129.26
29.6589	1232.45	1270.89	1268.44	1276.48	1143.92	1123
29.6737	1228.35	1267.25	1264.75	1272.59	1139.34	1118.89
29.6884	1224.86	1264.22	1262.5	1270.84	1136.56	1115.07
29.7032	1222.49	1261.46	1260.14	1271.05	1134.02	1111.03
29.718	1220.81	1259.08	1257.58	1272.98	1130.85	1108.24
29.7327	1218.9	1257.28	1255.82	1272.63	1128.66	1105.73
29.7475	1217.02	1255.17	1254.25	1267.74	1127.93	1103.58
29.7623	1215.69	1251.95	1252.88	1260.37	1128.56	1101.52
29.777	1215.2	1249.44	1251.47	1254.62	1130.08	1099.66
29.7918	1214.3	1248.06	1250.47	1250.78	1133.32	1098.08
29.8066	1212.49	1246.35	1249.43	1247.83	1137.09	1097.18
29.8213	1210.74	1244.57	1247.77	1245.81	1138.72	1096.11
29.8361	1208.44	1243.05	1246.58	1243.77	1134.39	1094.84
29.8509	1206.31	1241.56	1245.46	1241.66	1128.04	1093.6
29.8656	1204.13	1239.67	1243.19	1238.52	1119.99	1091.51
29.8804	1202.73	1239.34	1241.7	1236.73	1115.49	1089.76
29.8952	1202.04	1239.4	1241.56	1236.22	1113.34	1088.19
29.9099	1201.95	1238.79	1241.97	1236.21	1112.35	1086.86
29.9247	1201.3	1238.78	1242.39	1235.66	1111.96	1087.62
29.9395	1200.83	1238.59	1242.1	1235.12	1111.28	1088.25
29.9542	1200.09	1238.64	1241.71	1234.9	1110.4	1087.97
29.969	1200.78	1238.38	1241.71	1234.82	1109.66	1087.75
29.9838	1201.07	1238.27	1241.98	1234.08	1109.07	1087.5
29.9985	1200.87	1237.63	1240.96	1233.93	1108.74	1087.59
30.0133	1201.78	1238.09	1240.71	1234.06	1109.27	1088.17
30.0281	1203.16	1239.68	1240.69	1235.28	1110.06	1088.21
30.0428	1204.79	1240.99	1241.01	1236.95	1110.57	1088.32
30.0576	1204.95	1241.8	1240.69	1237.66	1110.45	1087.91
30.0724	1206.14	1242.45	1241.16	1238.05	1110.83	1087.94
30.0871	1207.49	1244	1240.99	1238.22	1111.88	1088.14
30.1019	1209.27	1245.45	1254.47	1251.9	1125.44	1088.61
30.1167	1210.78	1246.29	1271.53	1257.49	1131.38	1088.35
30.1315	1216.45	1248.1	1274.69	1259.82	1132.29	1089.63
30.1462	1233.99	1250.25	1258.04	1264.05	1135.77	1090.63
30.161	1237.46	1252.35	1245.05	1280.46	1151.52	1091.14
30.1758	1230.5	1255.88	1246.88	1271.84	1141.96	1091.71
30.1905	1228.37	1261.28	1249.66	1257.96	1126.38	1092.96
30.2053	1235.07	1267.24	1252.18	1254.25	1121.92	1094.14
30.2201	1242.88	1273.81	1255.37	1258.46	1125.14	1095.36
30.2348	1251.76	1281.77	1259.31	1263.78	1128.69	1097.29
30.2496	1263.13	1292.88	1265.25	1271.29	1132.84	1100.99
30.2644	1277.79	1307.09	1272.03	1280.79	1139.34	1104.43
30.2791	1297.09	1324.73	1280.97	1293.34	1148.58	1108.77
30.2939	1323.2	1347.31	1293.82	1310.39	1160.44	1114.3
30.3087	1356.16	1378.16	1312.65	1334.66	1176.38	1122.5
30.3234	1398.22	1418.75	1339.94	1369.72	1199.33	1134.51
30.3382	1452.18	1472.15	1378.93	1419.94	1234.3	1151.93
30.353	1517.97	1538.91	1433.6	1489.44	1284.69	1177.91
30.3677	1595.26	1620.54	1507.9	1583.89	1353.34	1217.13
30.3825	1681.06	1712.98	1602.35	1704.71	1442.78	1273.29
30.3973	1769.01	1809.42	1712.84	1848.91	1553.36	1349.37
30.412	1852.29	1902.01	1827.7	2004.49	1678.54	1446.29
30.4268	1923.78	1980.28	1928.11	2152.42	1804.27	1558.88
30.4416	1978.98	2036.51	1996.39	2271.1	1915.35	1679.28
30.4563	2016.48	2068.41	2019.76	2339.96	1994.33	1793.81
30.4711	2043.78	2084.9	2000.5	2350.51	2028.43	1885.38
30.4859	2072.1	2098.67	1953.35	2310.15	2014.27	1938.14
[truncated: 935 more rows]

## Sheet: Figure 3d
Nomimal Li	RS fraction	Domain size(nm)
0.9	0.23	45.98
0.95	0.2	52.09
1	0.03	97.53
1.025	0.04	99.59
1.05	0	118.74
1.1	0	138.18

## Sheet: Figure 3e
				CE(%)
	Capacity Rentention (%)			Cell1	Cell2	Cell3	Cell4	Cell5	Cell6
0.9Li	89.6604			87.24	92.68	89.85	87.56	92.21	93.87
0.95Li	89.4777			92.35	92.45	87.79	87.48	91.57	90.2
1.0Li	85.3258			88.8	92.52	93.17	89.41	88.35	86.05
1.025Li	80.3371			91.92	91.22	89.8	90.37	90.12	90.05
1.05Li	77.2805			85.97	84.89	87.96	83.17	85.87	85.63
1.1Li	80.8273			75.0856	76.84	75.59	76.79

## Sheet: Figure 4bcd
	#1	#2	#3	#4	#5	#6	#7	#8	#9	#10	#11	#12	#13	#14	#15	#16	#17	#18	#19	#20	#21	#22	#23	#24	#25	#26	#27	#28	#29	#30	#31	#32	#33	#34	#35	#36	#37	#38	#39	#40	#41	#42	#43	#44	#45	#46	#47	#48	#49
2-Theta(o)	Intensity (arb. Units)
0.00286	4.90042	4.32784	5.29055	4.70472	3.75608	4.7587	5.30334	5.18217	3.76313	4.27512	4.17098	4.92431	4.82709	5.35202	4.04565	5.17486	5.67278	5.02364	5.03248	4.70789	6.41362	4.45948	5.65613	5.36157	5.17481	8.40417	7.81515	9.37673	10.0758	11.8912	12.5537	12.8109	13.2632	11.2012	11.7643	11.0392	9.03994	9.82978	7.4082	7.32826	5.67787	6.44426	6.8733	5.77577	7.09507	5.8512	5.59945	6.86407	5.51427
0.00857	3.68289	4.47245	4.41559	4.22336	4.3468	4.07627	4.60141	5.03295	4.08848	4.77708	4.43642	4.5435	5.46603	6.05137	4.7368	6.14955	5.84652	4.73388	4.6386	3.93469	6.2161	5.02041	5.90497	5.71919	6.11385	7.18811	7.7432	9.18187	9.5818	12.474	13.1171	12.9913	12.8961	11.734	11.8051	10.8033	10.1734	10.3401	8.28328	7.88514	7.42524	6.87453	7.79775	7.32884	6.32157	5.92221	6.12733	6.7726	5.80132
0.01429	4.74124	4.67057	4.511	5.50093	5.53568	5.02842	5.07303	5.5615	4.66688	5.4747	4.77301	5.07622	5.2998	6.01595	5.44514	6.03834	5.67917	5.05286	5.0164	5.05437	5.2346	5.07408	5.26243	5.57456	6.31172	7.18838	8.52525	9.23084	10.3877	12.7831	14.3426	13.4846	13.2119	12.3877	11.9484	10.8534	10.2916	9.70296	8.75333	8.76497	8.40877	7.73967	7.64712	7.29183	7.02549	6.69802	6.5841	7.08735	6.83637
0.02	4.99023	4.24001	4.32209	4.66063	5.02739	4.61123	4.90324	5.04165	4.94251	5.28725	4.35801	4.94651	4.8782	5.39233	4.98572	5.00253	4.99002	4.60497	5.14156	4.81668	5.067	4.73337	5.24266	4.90473	5.81062	6.62089	8.18304	8.8252	10.1113	12.3764	14.0147	13.2976	13.0772	12.111	11.2381	10.8223	10.1644	9.03521	8.72789	8.45561	8.12398	7.32967	6.78656	7.12246	7.11631	6.56993	6.56643	6.35874	6.57103
0.02571	4.76504	4.51907	4.48552	4.06254	4.31493	4.1736	4.41588	4.64016	5.28031	5.14511	4.4094	4.85128	5.08751	5.2911	4.75811	4.77107	4.45229	4.24919	4.74347	4.57521	5.3361	4.73616	5.29483	5.02797	5.65182	6.51274	8.01706	8.93264	9.99733	12.7088	13.9962	13.4584	12.8556	11.9788	10.9326	10.9497	9.9083	9.21379	8.7464	7.58309	7.17727	6.77299	6.2766	6.69947	6.48463	6.10533	6.47212	6.07396	6.34429
0.03143	5.13719	5.0104	5.28095	4.52949	5.20463	4.88175	5.19312	5.10889	5.09415	5.43633	5.14911	4.89758	5.36501	5.32565	5.22064	5.36048	5.13343	5.22374	5.20142	5.12722	5.48929	4.94968	5.50104	5.63135	6.38468	7.27662	8.33633	8.85823	10.4938	12.6835	14.1124	13.9078	13.0849	12.5755	11.3888	11.0713	9.7763	9.60577	8.82574	7.59688	7.00042	6.95576	7.06988	6.57682	6.5599	6.47587	6.93198	6.35451	6.51232
0.03714	5.10657	5.11418	5.15553	4.74142	4.8659	5.25841	5.44028	5.07059	4.93922	5.33674	5.41297	5.0949	5.47662	5.19229	5.53443	5.47526	5.52233	5.68923	5.38937	5.44881	5.57432	5.11132	5.56282	5.87288	6.79598	7.58834	8.12941	9.13258	10.6391	12.7653	13.8664	14.0281	12.8677	12.3777	11.5513	11.3095	10.0723	9.25859	9.04905	7.91464	7.62444	7.51899	7.05015	6.67593	6.83714	6.80501	6.98629	6.79603	6.29994
0.04286	5.54791	5.8055	5.4812	5.63639	5.02843	5.60708	5.71971	5.48676	5.69918	5.77727	6.08574	5.78733	5.85935	5.77756	5.94857	6.10861	6.04997	5.87983	5.71101	6.26118	6.2402	5.85995	6.00444	6.27947	6.97286	8.01576	8.36849	9.69688	11.4991	13.6493	14.6908	14.3653	13.5748	12.8025	12.0338	11.8107	10.8724	9.70748	9.85064	8.24397	8.56886	8.13139	7.46617	7.42758	7.60202	7.22566	7.54454	7.30589	6.95523
0.04857	6.22744	6.06472	5.95187	6.29891	5.68507	6.04501	6.36136	5.97766	6.32033	6.42991	6.51296	6.40512	6.22472	6.28465	6.51553	6.39771	6.69989	6.39896	6.42961	6.70221	6.60166	6.58576	6.77184	6.62925	7.28541	8.52321	9.24295	10.3467	11.8399	14.2132	15.2346	15.2578	14.6177	13.2944	12.5894	12.2137	11.3376	10.5175	10.1529	8.8993	9.35203	9.04145	8.30915	7.79652	8.09481	7.54406	7.79645	7.86151	7.76633
0.05428	5.80452	5.78892	5.75649	5.98202	5.55258	5.62488	5.96927	5.69207	5.83601	6.13747	5.79832	5.96387	6.13524	6.19962	5.97374	5.87014	6.2964	6.19124	5.99818	5.90849	5.9094	6.59892	6.59125	6.53812	7.21264	8.37655	8.81942	9.97799	11.5915	13.6477	14.668	14.9119	14.2813	13.0801	12.3454	12.1174	11.0653	10.4046	9.85979	8.74013	8.97919	8.60438	8.28222	7.69215	7.81883	7.61539	7.62018	7.72019	7.60348
0.06	5.83674	6.27929	6.18521	6.14335	6.25685	6.0368	6.24498	6.0384	6.12746	6.58575	6.10845	6.14282	6.28461	6.42258	6.01124	6.22276	6.45567	6.28318	6.11357	6.11695	6.34808	6.8208	6.54624	6.85494	7.33972	8.52716	9.01883	10.3692	12.0746	13.6461	14.8043	14.8125	14.4464	13.4084	12.3919	12.3442	10.9932	10.7055	10.1244	9.09307	8.75612	8.56106	8.35678	8.00656	7.85791	7.81106	7.7828	7.73786	7.60174
0.06571	6.39475	6.83679	6.83918	6.50981	7.13499	6.80209	6.91479	6.69211	6.86807	7.39115	6.95787	7.15437	6.96027	7.09057	6.81727	6.91386	7.15722	6.8863	6.89071	6.97928	7.4123	7.4194	6.99733	7.50512	8.0162	9.05419	9.82317	11.0273	12.5922	14.5122	15.6031	15.4376	14.8577	14.0764	13.0536	12.9079	11.8315	11.5505	10.5698	10.1712	9.35481	9.33085	9.25889	8.67231	8.51615	8.27691	8.45949	8.10667	8.3244
0.07143	7.29957	7.39756	7.55163	7.24655	7.82743	7.71938	8.00459	7.8309	8.08482	8.33955	8.06205	8.06336	7.93132	8.22718	8.19211	8.24311	8.30628	7.82778	8.08919	7.93702	8.27779	8.27535	8.15834	8.53247	9.00163	10.0363	10.9589	12.0267	13.1776	15.6601	17.0274	16.3013	15.9526	15.0334	14.069	13.8381	13.081	12.7776	11.7621	11.2669	10.817	10.4308	10.2245	10.0164	9.54232	9.47925	9.70122	9.32031	9.3083
0.07714	13.0826	13.4007	13.4261	13.5756	13.9118	13.8328	13.8647	14.3144	14.1397	14.3213	14.4354	13.8954	14.1436	14.2273	14.6523	14.4265	14.6429	14.2726	14.3988	14.4276	14.3394	14.6059	14.799	15.1842	15.7194	16.7477	17.3413	18.6766	20.125	22.217	23.7276	23.0007	22.749	21.5786	21.0076	20.5948	19.9634	19.6154	18.7772	17.8887	17.914	17.4914	17.2371	16.9299	16.5014	16.4139	16.7738	16.3451	16.1915
0.08286	27.2664	27.5686	27.5174	27.7345	27.8926	27.9337	27.8884	28.2631	28.1992	28.3724	28.7891	28.2026	28.635	28.3961	28.7292	28.4908	28.9921	28.5776	28.7376	28.8668	28.7404	28.9735	29.4398	29.8581	30.6064	31.5073	31.7697	33.3104	35.0458	36.9531	38.1975	38.0242	37.6224	36.5654	36.2757	35.5683	34.8903	34.4514	33.836	32.8152	32.7452	32.73	32.4641	31.8089	31.5658	31.6062	31.7785	31.2843	31.2867
0.08857	43.9545	44.0628	44.0023	44.1314	43.9716	44.27	44.2827	44.4557	44.6089	44.8036	45.1729	44.7973	45.3622	44.8536	45.277	45.1273	45.3051	45.1917	45.243	45.3733	45.1232	45.4663	46.0967	46.6029	47.1872	47.8523	48.5997	49.9838	51.3368	53.4482	54.6771	54.6411	54.3269	53.6247	53.0727	52.6384	51.7492	50.9188	50.346	49.7553	49.301	49.4802	48.7852	48.5419	48.1698	48.2921	48.6577	48.0922	47.7872
0.09428	158.556	158.932	158.88	159.587	159.239	160.565	160.217	161.352	160.555	161.424	162.089	162.282	163.151	162.457	163.321	162.43	163.138	162.921	163.021	163.345	162.365	161.762	162.502	163.216	164.119	164.393	164.906	166.562	168.371	169.868	171.167	170.965	171.595	169.865	169.1	168.548	167.458	166.328	166.135	165.743	165.736	165.883	164.764	164.871	165.706	164.808	165.736	164.724	164.682
0.1	122.755	123.203	123.256	123.907	124.202	125.459	125.301	126.366	125.986	126.852	127.397	128.084	129.004	128.548	129.5	129.191	130.059	129.981	130.236	130.797	130.199	129.908	130.649	131.273	132.388	132.859	133.496	135.358	137.609	139.347	140.854	140.785	141.321	139.703	139.137	138.802	137.928	137.513	136.955	136.685	136.782	136.846	136.25	136.499	137.163	136.799	137.457	136.726	137.108
0.10571	74.8226	75.464	75.3292	76.0223	76.2925	77.4301	77.7472	78.4922	78.6341	79.1	79.2094	80.2663	81.4006	80.9157	82.0034	81.9626	82.8317	82.9931	83.0545	83.6683	83.6193	83.5159	83.9189	84.6752	85.5724	86.1476	87.2995	89.1648	91.3873	93.547	95.0774	95.2049	95.3933	94.0264	93.7678	93.265	92.6695	92.3832	91.4853	91.4128	91.4263	91.349	91.3312	91.4303	92.0518	92.045	92.5313	92.3159	92.7073
0.11143	24.074	24.2317	24.2159	24.3754	24.4897	24.7639	24.7007	24.9493	25.0597	25.1984	25.1474	25.4415	25.9735	25.6995	25.8962	25.8786	26.3108	26.0264	25.986	26.3872	26.4986	26.6486	26.6642	27.3819	27.5621	28.4293	29.6151	31.201	32.8154	34.8963	36.2619	36.2252	35.6083	34.8502	33.9984	33.414	32.7689	32.2902	31.5914	31.1256	30.9954	30.5906	30.5096	30.1852	30.4141	30.4866	30.681	30.5903	30.4167
0.11714	17.1639	17.0426	17.232	17.1683	17.3271	17.358	17.5359	17.4679	17.5364	17.6984	17.4556	17.6168	18.1243	17.7596	17.9222	17.8339	18.0408	17.7655	17.7894	17.8573	17.9263	18.1664	18.1989	18.6781	18.9708	19.9223	21.2132	22.4765	24.0497	25.912	27.2289	27.0387	26.386	25.6356	24.7882	24.0759	23.3791	23.0249	22.4285	21.806	21.3572	20.7952	20.9297	20.3966	20.4582	20.6659	20.5326	20.3821	20.166
0.12286	13.3979	13.2891	13.296	13.2363	13.3466	13.2132	13.4196	13.1922	13.5993	13.5021	13.4167	13.4575	13.6566	13.4054	13.5438	13.39	13.5657	13.2601	13.3398	13.3623	13.3342	13.524	13.7143	13.9719	14.2893	15.2451	16.5071	17.5399	19.3233	21.1954	22.4802	22.0872	21.5174	20.6072	19.7794	18.8054	18.2192	17.7658	17.3548	16.393	16.0581	15.5703	15.3077	15.0293	15.0511	15.0189	14.8204	14.4762	14.4671
0.12857	11.432	11.3823	11.4162	11.4297	11.4777	11.5002	11.1505	11.0086	11.4635	11.2482	11.3006	11.5012	11.5854	11.5697	11.2748	11.3318	11.2686	11.0868	11.0397	11.2521	11.495	11.3397	11.4719	12.0087	12.4536	13.1855	13.9659	15.2408	17.389	19.0841	20.4184	19.9747	19.7338	18.5415	17.689	16.738	16.2182	15.5263	15.1032	14.2383	13.8893	13.5007	13.09	12.851	12.7691	12.6997	12.6635	12.1645	12.298
0.13428	9.3415	9.24841	9.21379	9.3398	9.53474	9.53067	9.29681	9.24068	9.52291	9.50619	9.62981	9.50232	9.70835	9.61396	9.53445	9.42642	9.49998	9.39549	9.41993	9.34735	9.62519	9.68453	9.49889	10.0228	10.9004	11.2684	12.2876	13.4226	15.5646	17.4024	18.5766	18.2365	17.9902	16.6312	15.8801	15.2602	14.4899	13.8313	13.3038	12.5299	12.0497	11.6434	11.2903	10.9958	10.9551	10.875	11.0502	10.6165	10.4001
0.14	8.90901	8.62789	8.73371	8.67506	8.91055	8.86415	8.86771	8.82201	9.01981	9.1213	9.18017	9.07704	9.15076	9.17494	9.15313	8.77627	8.98076	9.05374	8.98355	8.97636	8.84003	9.05634	9.13988	9.46631	10.1829	10.6929	12.0378	13.1002	14.9946	16.9762	18.1848	17.7219	17.4361	16.2623	15.3151	14.9488	14.0458	13.5427	12.8882	12.1107	11.7181	11.4189	10.8004	10.447	10.5685	10.4465	10.737	10.2199	9.87936
0.14571	8.93013	8.53483	8.70492	8.56019	8.69769	8.61757	8.59568	8.58757	8.75348	8.82751	8.86857	8.9205	8.97098	8.91182	8.88741	8.7215	8.82521	8.88153	8.76515	8.96804	8.79577	8.81553	9.01855	9.36039	9.98828	10.8618	11.6938	13.0322	14.8578	16.8691	18.2524	17.7412	17.536	16.4234	15.2668	14.7152	14.2341	13.482	12.8782	12.1363	11.7036	11.4613	10.8518	10.3339	10.6336	10.5675	10.6076	10.1013	10.3581
0.15143	8.86708	8.72649	8.82332	8.63266	8.8469	8.8263	8.61467	8.62873	8.91252	8.87182	9.14906	8.99371	9.02771	9.14584	9.08737	9.11018	9.16816	9.07147	9.02188	9.12739	8.9628	8.97837	9.2767	9.49664	10.2632	11.1301	12.0491	13.2807	14.9962	17.0685	18.4189	17.8461	17.6009	16.3587	15.5923	15.0298	14.3334	13.5782	12.8683	12.155	11.6087	11.3875	10.9546	10.5561	10.5425	10.6268	10.6423	10.3054	10.4676
0.15714	8.89968	8.94533	8.88834	8.83445	9.11245	9.14451	8.8288	8.89042	9.29417	8.97266	9.23919	9.08557	9.16359	9.31969	9.26476	9.36859	9.42099	9.23266	9.28843	9.27841	9.27187	9.41945	9.53499	9.76081	10.5547	11.4733	12.394	13.5171	15.3327	17.2691	18.7197	18.3765	17.8667	16.7781	16.1311	15.549	14.6342	13.7693	13.1569	12.3727	11.9619	11.6836	11.1839	10.8723	10.7548	10.8463	10.769	10.6056	10.4058
0.16285	9.15981	9.23319	9.07412	9.18059	9.31813	9.49529	9.23263	9.22846	9.53259	9.0893	9.37999	9.213	9.49856	9.37351	9.63534	9.60933	9.58545	9.49527	9.58354	9.49904	9.74467	9.82376	9.9052	10.2052	10.955	11.8372	12.7157	13.7674	15.7364	17.6875	19.1818	18.9381	18.308	17.2911	16.4821	16.0122	15.0989	14.1414	13.6027	12.7703	12.4136	12.0778	11.5028	11.3505	11.2836	11.4146	11.191	11.0661	10.7228
0.16857	9.69368	9.77522	9.9185	9.76069	9.72943	9.9772	9.68824	9.85767	9.90902	9.84318	9.9624	9.81207	10.0999	10.0748	10.2058	10.0754	10.1284	9.97492	10.0874	10.011	10.1703	10.1499	10.3753	10.7999	11.3367	12.2444	13.1588	14.2009	16.0679	18.3565	19.7287	19.5303	18.7358	17.6932	16.8202	16.5628	15.4921	14.8069	13.9482	13.2554	12.9794	12.5292	12.1528	11.7399	11.7406	11.7094	11.8441	11.6013	11.2294
0.17428	10.4418	10.5461	10.6677	10.341	10.5016	10.446	10.2867	10.5337	10.6611	10.6722	10.8277	10.8117	10.8731	10.7775	10.7566	10.7197	10.793	10.7513	10.8616	10.8422	10.951	10.8841	11.0689	11.4402	12.1724	12.9229	14.1809	15.0933	16.9302	19.0636	20.4768	20.2879	19.6304	18.754	17.7237	17.2885	16.2799	15.5929	14.6412	13.9407	13.5915	13.2436	12.9995	12.3943	12.4458	12.1985	12.3964	12.1424	11.9069
0.18	10.8476	10.9162	10.8871	10.7047	11.0181	10.7761	10.6649	10.8291	10.9811	11.0243	11.1696	11.2174	11.3782	11.1062	11.1244	11.0803	11.1341	11.1653	11.1753	11.2105	11.3306	11.3681	11.3942	11.7925	12.4692	13.3277	14.5701	15.6265	17.4643	19.5972	20.9963	20.6092	20.1031	19.2341	18.177	17.5599	16.7206	15.975	15.2591	14.6614	13.9662	13.7127	13.2568	12.838	12.804	12.5065	12.7081	12.4944	12.1848
0.18571	11.2097	11.0998	11.1849	11.1529	11.3799	11.0986	11.1817	11.1292	11.2877	11.2464	11.3618	11.4331	11.7235	11.3043	11.4933	11.448	11.515	11.383	11.3203	11.4561	11.4298	11.494	11.6272	12.0355	12.6123	13.5293	14.4876	15.9056	17.5572	19.8801	21.3345	20.7622	20.3132	19.4313	18.4033	17.8527	16.8792	16.1187	15.7254	15.0607	14.1558	13.95	13.343	13.117	13.0584	12.6759	12.9895	12.6512	12.3091
0.19143	11.7962	11.5908	11.7739	11.7798	11.7565	11.6935	11.7241	11.4634	11.9176	11.8637	11.7472	11.912	12.0892	11.961	11.9205	12.0239	12.1504	11.861	11.9157	12.0174	11.9439	12.1189	12.1759	12.6806	13.2658	14.3452	15.0792	16.5542	18.2632	20.5872	22.2434	21.7408	21.3329	20.3126	19.2321	18.702	17.7978	16.8786	16.48	15.7161	14.9506	14.7677	14.2631	13.7445	13.7224	13.5587	13.6635	13.3346	13.0698
0.19714	12.1669	12.1555	12.2953	12.3047	12.2198	12.1965	12.1852	11.9989	12.5174	12.3258	12.3041	12.4052	12.5201	12.4602	12.5048	12.3635	12.6383	12.4728	12.4686	12.4532	12.5956	12.735	12.7537	13.2929	13.8515	14.9418	15.6963	17.017	18.9229	21.1684	22.9737	22.5099	22.1475	21.1195	19.8944	19.4514	18.5736	17.6997	17.1792	16.3465	15.7052	15.404	14.9561	14.5644	14.4272	14.2931	14.3914	14.0225	13.8965
0.20285	12.349	12.4323	12.5712	12.4594	12.4564	12.4537	12.5298	12.3879	12.7215	12.6136	12.7376	12.7514	12.8831	12.7549	12.8217	12.5445	13.0246	12.8023	12.7479	12.7982	12.9226	12.9001	13.1019	13.5864	13.9619	14.9654	16.1365	17.2746	19.2998	21.4795	23.4524	22.914	22.6137	21.6293	20.3408	20.0149	19.1015	18.348	17.6885	16.7463	16.1831	15.8125	15.338	15.0137	14.9072	14.7324	14.7107	14.3309	14.2439
0.20857	12.6297	12.4634	12.6466	12.4482	12.586	12.6282	12.7071	12.7323	12.7588	12.8533	12.7614	12.8918	12.9603	12.896	12.8533	12.7219	12.9383	12.8486	12.7378	12.9399	12.9216	13.015	13.0516	13.7419	14.1963	14.9392	16.1805	17.6606	19.748	22.0326	23.8586	23.5214	23.2337	22.1034	21.1394	20.637	19.9313	18.9896	18.2409	17.355	16.7185	16.2308	15.7654	15.3907	15.2347	14.9885	14.8113	14.4981	14.2809
0.21428	12.788	12.5751	12.7147	12.6684	12.8196	12.7556	12.8087	12.864	12.8363	13.0141	12.9317	13.0163	13.0392	12.9591	13.0064	13.0945	13.0655	13.1053	12.8834	13.0179	13.0929	13.2842	13.3911	13.9041	14.5356	15.432	16.4429	18.1286	20.2848	22.9401	24.7373	24.482	24.1184	23.0659	22.2643	21.7193	20.9568	20.1373	19.5145	18.4485	17.8294	17.2521	16.6671	16.2481	16.0275	15.6893	15.5456	15.0203	14.7464
0.22	13.2448	13.0499	13.2492	13.3589	13.2866	13.1959	13.2568	13.2465	13.3205	13.4498	13.614	13.5653	13.6751	13.6514	13.6469	13.7039	13.657	13.8059	13.4632	13.6823	13.727	13.8925	14.2209	14.4306	15.317	16.1693	17.3922	19.1013	21.4423	24.2783	26.4126	26.0522	25.6964	24.8406	24.0695	23.452	22.6902	22.0807	21.3397	20.3421	19.7001	18.9919	18.4107	17.7603	17.401	16.8985	16.6826	16.2701	15.7542
0.22571	13.982	13.8371	13.9391	14.061	14.0086	14.0153	13.9417	13.9007	14.2721	14.089	14.2942	14.395	14.4322	14.4058	14.3532	14.3059	14.4807	14.504	14.2505	14.4459	14.3515	14.5968	14.7271	15.3433	16.0833	17.3145	18.7472	20.5117	23.3421	26.4465	28.7923	28.5937	28.2672	27.6121	26.9743	26.4033	25.6418	25.0008	24.2806	23.4419	22.6298	21.7027	20.9412	19.9399	19.3178	18.7289	18.2319	17.7686	17.151
0.23143	14.6756	14.6075	14.4807	14.4807	14.5459	14.7006	14.4295	14.6107	15.0376	14.8671	14.9177	14.9485	15.1515	15.0442	14.912	14.8966	15.2417	15.0725	15.0884	15.2446	15.1248	15.4065	15.5302	16.3731	17.1348	18.7015	20.5119	22.6434	26.1708	29.8927	33.1225	33.3041	33.3228	33.0803	32.5968	32.3261	31.4	30.7409	30.1294	29.2326	27.9698	26.8186	25.4193	23.9387	23.0305	21.8529	21.1716	20.1199	19.392
0.23714	15.8818	15.6809	15.5525	15.5772	15.7187	15.7164	15.6038	15.8116	16.2646	16.1348	16.2419	16.1951	16.4885	16.4012	16.3341	16.3653	16.5893	16.2426	16.4766	16.6975	16.6041	16.8092	17.1364	18.1067	19.2173	21.0193	23.3622	26.2548	30.7829	35.7638	39.988	40.8492	41.6612	41.6278	41.5365	41.7683	40.9272	40.1167	39.2551	38.0385	36.1727	34.5278	32.2567	30.2157	28.5664	26.6969	25.5468	23.8974	22.6984
0.24285	17.3187	17.0352	17.0145	17.1883	17.0301	16.9176	16.8539	17.1093	17.7395	17.5159	17.8725	17.8868	18.1006	18.0516	18.1353	17.9516	18.1595	17.8646	18.0081	18.2175	18.3326	18.4886	18.9311	20.1028	21.6908	24.1371	27.0949	31.4079	37.3448	44.159	50.0086	51.8218	53.4491	53.7969	54.4084	54.8278	54.1003	53.3183	51.9155	50.165	47.4538	44.8542	41.5122	38.4911	35.8136	32.9695	31.0371	28.8245	27.0482
0.24857	19.1998	18.924	19.0632	19.0697	18.6243	18.7724	18.6741	19.0019	19.8078	19.6246	20.0147	20.0054	20.0773	20.0571	20.1281	19.9713	20.2922	19.9691	20.039	20.1347	20.4028	20.7538	21.4036	22.969	25.1974	28.5421	32.8922	39.0435	47.4135	57.2046	66.0841	69.1671	72.0045	73.0006	74.4654	75.0739	74.1954	73.2333	70.9472	68.1455	63.9968	59.661	54.7636	50.3559	46.0764	42.0876	38.9928	35.733	33.3042
0.25428	21.8158	21.8686	21.7769	21.5452	21.2706	21.3392	21.264	21.7321	22.6385	22.6839	22.9976	22.8873	23.237	23.1963	23.2165	22.9997	23.289	23.0726	23.1503	23.4919	23.8341	24.3782	25.3996	27.5431	30.5429	35.4448	41.9034	50.8283	63.3825	77.9905	91.5587	96.5082	101.439	103.07	105.154	105.824	104.436	102.374	98.6906	93.9894	87.1276	80.2059	72.942	66.4	60.1632	54.4663	49.8912	45.4008	42.0716
0.26	24.9717	24.8596	24.6242	24.3831	24.2743	24.188	24.0607	24.7756	25.8107	25.9412	26.2315	26.1252	26.544	26.4893	26.47	26.2413	26.7357	26.5262	26.5237	27.0767	27.4099	28.2125	29.6609	32.4716	36.6509	43.2015	51.8779	64.2056	81.6202	102.076	121	128.191	134.949	137.538	139.792	140.164	137.655	134.259	128.47	121.207	111.345	101.261	91.5988	82.4316	74.4055	66.9977	61.1349	55.5523	51.233
0.26571	28.3213	27.9305	27.6736	27.4629	27.3458	27.1705	26.982	27.8481	29.3717	29.5336	29.7442	29.679	29.9645	29.9281	29.8607	29.9954	30.3948	30.173	30.2513	30.7854	31.2897	32.3148	34.2498	38.0559	43.6796	52.069	63.7999	80.2263	103.945	131.83	157.537	167.623	176.364	179.901	181.95	181.883	177.558	171.897	163.027	152.5	138.827	125.375	112.641	100.422	90.5107	81.2199	73.9732	67.0255	61.5061
0.27142	31.9444	31.6502	31.3385	30.992	30.7245	30.5677	30.4346	31.4958	33.3705	33.5159	33.7266	33.79	33.9507	33.9708	33.9089	34.265	34.3938	34.398	34.5929	35.0007	36.0065	37.1651	39.7929	44.7455	52.0618	63.2975	79.3654	101.56	133.131	171.142	206.43	219.688	230.838	235.08	236.554	235.023	227.974	218.637	205.787	190.899	172.041	154.306	137.457	122.149	109.662	98.2901	89.3203	80.9113	74.015
0.27714	35.2569	34.8866	34.6511	34.3288	33.9857	33.7622	33.6414	34.8465	36.9532	37.1953	37.3386	37.583	37.6785	37.766	37.7754	37.8897	38.2136	38.3379	38.4573	38.9567	40.1229	41.6659	44.8331	50.8504	60.0166	74.0283	94.101	122.138	161.735	210.367	255.411	271.688	284.544	288.451	289.016	285.335	275.129	261.882	244.632	225.23	201.339	179.532	159.075	140.91	126.332	113.148	102.708	93.2659	85.2394
0.28285	38.2217	37.8738	37.428	37.217	36.9045	36.6061	36.4307	37.7301	40.2142	40.5066	40.6615	40.8268	41.0336	41.0364	41.2773	41.1927	41.6806	41.8662	41.8257	42.6508	43.7011	45.8273	49.4327	56.5029	67.442	84.4272	108.416	142.351	190.333	249.828	304.64	323.943	338.236	341.243	340.587	333.888	319.837	302.479	280.28	255.917	227.604	201.683	177.746	157.178	140.718	126.02	114.697	104.225	95.3105
0.28857	41.0564	40.7164	40.2428	39.7896	39.3854	39.0847	39.0372	40.4108	43.3254	43.5383	43.8321	43.9114	44.2971	44.198	44.5478	44.3045	44.8259	45.0214	45.1223	46.0784	47.2743	49.7016	53.984	62.2153	74.8298	94.7116	122.942	162.991	219.499	290.78	355.96	378.394	393.598	395.48	392.248	381.764	363.247	341.29	313.604	283.777	250.642	220.954	194.041	171.233	153.496	137.756	125.41	114.064	104.431
0.29428	43.8935	43.5553	43.2303	42.6571	41.9718	41.9181	41.71	43.2861	46.6404	46.7216	47.2535	47.2886	47.6852	47.6724	47.8803	47.701	48.2116	48.363	48.6571	49.5677	51.0254	53.8463	58.9106	68.2735	82.8408	105.778	138.663	185.168	250.803	334.792	411.219	436.566	452.329	452.294	445.603	430.828	407.213	379.748	346.357	311.147	273.322	239.83	210.244	185.465	166.317	149.555	136.287	124.37	113.957
0.3	46.0114	45.5746	45.3616	44.8207	44.2019	44.1247	43.8899	45.6331	48.9498	49.2698	49.9087	49.9244	50.3044	50.2701	50.3716	50.3009	50.766	50.8498	51.2952	52.1845	53.9319	56.9663	62.6473	73.0661	89.181	114.588	151.467	203.229	277.06	371.802	458.16	485.277	500.615	498.285	488.015	468.88	440.22	407.514	369.361	329.957	288.372	252.285	220.721	194.948	174.935	157.695	144.013	131.729	121.029
0.30571	47.826	47.3725	47.1661	46.6919	45.9716	45.8635	45.4911	47.3945	50.9677	51.4047	52.0665	52.11	52.3867	52.2732	52.4065	52.3955	52.929	52.9797	53.4567	54.5974	56.4618	59.6302	65.8092	77.1797	94.9996	122.924	163.343	220.394	302.152	407.186	503.209	531.334	545.313	540.192	525.995	501.718	467.934	430.327	387.052	343.857	299.36	261.26	228.244	201.727	181.389	163.948	150.119	137.465	126.797
0.31142	49.8552	49.3347	49.1088	48.5085	47.7739	47.6652	47.5244	49.2824	53.2397	53.6633	54.1032	54.3431	54.5684	54.5001	54.7665	54.8368	55.2411	55.4894	55.9255	57.1275	59.0626	62.6232	69.2257	81.8289	101.309	131.954	176.04	239.059	329.016	445.084	551.254	580.104	592.61	583.661	564.483	534.833	495.522	452.269	404.247	356.979	309.655	269.867	235.537	208.366	187.644	170.235	156.177	143.408	132.813
0.31714	51.5457	51.0677	50.7602	50.191	49.541	49.3421	49.204	51.1207	55.0846	55.567	55.9677	56.3723	56.5411	56.5354	56.8206	56.8083	57.1236	57.5382	57.8594	59.1184	61.1006	65.0797	72.1526	85.7614	106.707	139.539	186.764	254.73	351.75	477.503	592.204	620.955	631.221	618.253	594.365	559.604	515.098	467.009	415.424	365.201	315.752	274.709	240.173	212.644	191.865	174.667	160.609	147.886	137.21
0.32285	52.9851	52.591	52.1457	51.7054	50.9965	50.7048	50.5485	52.5867	56.5995	57.0957	57.5177	57.9084	58.1829	58.1005	58.2545	58.3107	58.7214	59.045	59.3999	60.6956	62.9506	67.2481	74.8144	89.0579	111.25	145.991	196.331	268.515	371.937	506.057	628.001	656.118	663.506	646.368	617.675	577.94	528.704	476.64	421.696	369.164	318.425	276.58	242.247	214.709	194.454	177.523	163.754	151.212	140.527
0.32857	54.0063	53.6712	53.1354	52.5958	51.8623	51.7809	51.6477	53.5865	57.7833	58.3278	58.5901	58.9486	59.3175	59.1794	59.3702	59.4515	59.951	60.3107	60.6854	61.9237	64.3101	68.8283	76.8056	91.5844	114.864	151.189	204.349	280.33	388.943	530.677	658.812	685.691	689.807	667.861	634.641	590.251	536.552	480.9	423.413	369.144	317.445	275.799	241.672	214.869	195.303	178.516	165.37	153.215	142.544
0.33428	55.002	54.7802	54.1641	53.4496	52.8446	52.7947	52.5849	54.8756	58.9005	59.5535	59.8006	60.1572	60.5667	60.5005	60.8451	60.6868	61.1656	61.5603	62.0067	63.3339	65.5079	70.4578	79.0559	94.4997	118.999	157.266	212.965	292.975	407.011	556.631	691.007	716.46	717.836	690.615	652.111	603.16	544.668	485.627	425.483	369.852	317.721	276.038	242.078	215.958	196.785	180.11	167.4	155.351	144.764
0.33999	55.7973	55.4089	54.7771	54.0639	53.5701	53.4138	53.1453	55.541	59.6768	60.2402	60.6742	60.9676	61.3956	61.2661	61.5803	61.3257	62.0446	62.2395	62.7433	64.2365	66.4081	71.5412	80.4386	96.5205	121.929	161.91	219.632	302.527	420.868	575.957	714.996	738.414	736.671	704.866	661.382	608.451	546.472	484.966	423.121	366.933	315.027	273.709	240.496	215.144	196.49	180.265	168.007	156.189	145.88
0.34571	56.4103	55.8864	55.3129	54.7478	54.1171	53.9558	53.7181	56.0331	60.4111	60.8389	61.4033	61.654	62.1855	61.929	62.2112	62.0975	62.9167	63.0003	63.4845	65.0032	67.3815	72.548	81.6151	98.155	124.353	165.586	225.119	310.3	432.173	591.763	734.232	755.098	749.382	713.338	665.641	609.018	544.167	480.883	417.94	361.524	310.008	269.61	237.26	213.135	195.187	179.679	167.807	156.437	146.405
0.35142	57.269	56.6771	56.1897	55.6476	54.9148	54.8594	54.6977	56.8205	61.3385	61.7514	62.4165	62.6761	63.1963	63.0328	63.2903	63.203	63.7127	64.1402	64.6224	66.0961	68.7786	74.0856	83.3415	100.47	127.478	170.079	231.6	319.629	445.03	609.941	756.062	774.234	764.231	723.566	671.759	610.601	543.205	477.918	414.109	357.053	306.568	266.982	235.343	212.159	194.894	179.815	168.202	157.113	147.342
0.35714	57.8832	57.2972	56.8958	56.4263	55.6457	55.6737	55.4031	57.4387	62.1705	62.5519	63.1472	63.5636	63.98	63.8469	64.0048	63.9771	64.4538	64.8201	65.4941	66.9346	69.9211	75.2182	84.6839	102.497	130.294	173.849	236.999	327.35	455.391	624.548	773.361	788.562	774.327	729.424	673.982	609.111	540.007	473.111	408.869	352.132	302.325	263.938	233.291	210.753	194.032	179.615	168.272	157.517	147.916
0.36285	58.3703	57.8533	57.4431	56.9658	56.3794	56.2291	55.9528	58.1096	62.7569	63.2898	63.8776	64.2148	64.5014	64.3443	64.6148	64.6571	65.1901	65.406	66.0927	67.714	70.7156	76.0034	85.8727	104.142	132.791	177.163	241.578	333.483	464.323	636.339	786.83	798.647	780.861	731.663	672.554	605.003	534.149	466.383	402.259	346.045	297.172	260.015	230.62	208.7	192.78	179.008	168.059	157.643	148.06
0.36857	58.7963	58.3068	57.8807	57.385	56.7192	56.5992	56.3373	58.4945	63.0783	63.6491	64.2701	64.6022	64.7522	64.6398	65.117	65.0127	65.6322	65.9855	66.45	68.3118	71.1739	76.6598	86.8665	105.475	134.475	179.891	245.349	338.615	471.464	645.531	796.629	805.464	783.923	730.937	668.314	598.379	526.241	457.976	394.306	339.14	291.577	255.445	227.327	206.192	191.15	177.824	167.385	156.997	147.742
0.37428	59.4028	59.0281	58.5219	57.9616	57.2984	57.2107	56.9508	59.0431	63.8071	64.3666	65.0581	65.312	65.5989	65.3636	65.9799	65.8105	66.4595	66.895	67.1894	68.9954	72.0624	77.5963	88.0789	107.177	136.748	182.925	249.478	344.496	479.366	655.816	807.717	813.181	787.72	731.145	665.425	593.429	519.699	451.017	387.798	333.639	287.02	252.144	224.808	204.462	190.062	177.292	167.094	156.856	147.859
0.37999	60.1068	59.6065	59.0784	58.6571	58.0393	57.8288	57.5306	59.6814	64.4688	65.107	65.7979	66.0119	66.3677	66.2374	66.6119	66.4503	67.0333	67.5715	67.9677	69.5796	72.8992	78.4587	89.1143	108.487	138.458	185.336	252.684	348.69	484.706	662.398	814.375	816.192	787.059	727.012	659.419	585.801	511.02	442.634	380.306	327.281	281.947	248.198	221.729	202.367	188.562	176.264	166.372	156.376	147.681
0.38571	60.4524	59.8826	59.3342	59.0881	58.3822	58.1859	58.0294	60.2465	64.9108	65.6196	66.1746	66.5501	66.9582	66.7691	66.8776	66.9467	67.4247	67.9804	68.4484	70.2565	73.3837	79.0874	89.9597	109.413	139.832	187.243	255.005	351.643	488.08	666.061	817.171	815.34	782.49	719.026	650.15	575.393	500.483	432.901	371.525	319.949	276.264	243.592	218.065	199.859	186.692	174.941	165.242	155.501	147.021
0.39142	60.8956	60.4953	59.9459	59.6066	58.9022	58.7869	58.698	60.734	65.4926	66.189	66.6428	67.0996	67.6034	67.2597	67.4743	67.5955	68.0395	68.5258	68.92	70.9428	74.0013	79.8683	90.9874	110.646	141.673	189.283	257.687	355.072	492.233	670.647	820.721	815.259	778.865	712.549	641.428	565.943	491.247	424.316	363.674	313.35	271.305	239.86	215.544	197.861	185.259	174.098	164.624	155.131	146.73
0.39714	61.283	60.996	60.4658	59.98	59.3254	59.2521	59.0958	61.033	65.7819	66.5147	67.008	67.4511	67.7887	67.4706	67.774	67.9435	68.3505	68.8588	69.3049	71.2896	74.4169	80.3993	91.7043	111.486	142.672	190.767	259.343	356.86	494.233	672.56	821.114	812.023	772.561	704.136	631.168	555.257	481.249	414.884	355.299	306.765	266.019	235.946	212.643	195.581	183.544	172.797	163.559	154.475	146.267
0.40285	61.475	61.1756	60.7071	60.209	59.6261	59.4886	59.3593	61.239	66.0482	66.9203	67.2657	67.7106	67.8937	67.6542	68.0458	68.134	68.4795	69.0117	69.5512	71.4668	74.6703	80.8309	92.2285	112.213	143.494	191.842	260.718	358.192	495.024	672.532	818.622	805.932	763.592	693.341	619.31	543.16	470.033	404.495	346.563	299.697	260.437	231.665	209.434	193.223	181.688	171.079	162.171	153.367	145.369
0.40857	61.6331	61.2585	60.8269	60.5712	59.8581	59.6564	59.6035	61.5082	66.2373	67.044	67.4948	67.8731	68.2618	68.1209	68.317	68.2622	68.8974	69.326	69.8636	71.552	74.9441	81.1055	92.7327	112.855	144.497	192.568	261.796	358.897	494.993	670.948	813.973	797.706	752.875	680.849	606.096	530.302	457.956	393.607	337.948	292.452	254.853	227.584	206.121	190.631	179.563	169.322	160.943	152.168	144.412
0.41428	62.0484	61.6043	61.1253	60.9857	60.1554	60.0844	60.0627	62.0027	66.6376	67.2875	67.8084	68.1954	68.5417	68.6724	68.7396	68.6583	69.2636	69.7529	70.2984	72.013	75.4632	81.5869	93.3406	113.567	145.39	193.669	262.885	359.86	495.665	670.326	810.559	790.972	743.808	670.326	594.96	519.226	447.722	384.547	330.714	286.655	250.246	224.32	203.573	188.624	178.151	168.218	159.902	151.398	143.7
0.41999	62.2794	61.7995	61.2894	61.1225	60.3564	60.4709	60.3564	62.2576	67.039	67.6102	68.1234	68.4484	68.8594	68.8176	69.0055	69.0756	69.4704	69.9503	70.4566	72.4445	75.9058	82.0289	93.668	114.152	146.004	194.458	263.485	360.291	495.397	668.256	805.452	783.098	733.378	658.682	583.27	508.026	437.327	375.949	323.261	280.792	245.676	220.764	200.926	186.631	176.504	166.875	158.682	150.381	142.764
0.42571	62.3968	61.8311	61.4366	61.2499	60.3995	60.6619	60.458	62.4002	67.1007	67.7321	68.3657	68.4876	69.1113	68.8314	69.1195	69.1681	69.6847	70.0131	70.6843	72.7328	76.1669	82.3594	93.9399	114.58	146.373	195.067	263.684	360.355	494.171	665.237	798.919	773.583	721.845	646.02	570.617	496.243	426.59	366.932	315.737	274.754	241.09	217.215	198.256	184.556	174.69	165.377	157.389	149.158	141.847
0.43142	62.6801	62.0847	61.5622	61.3926	60.6722	60.8596	60.615	62.6036	67.18	67.9315	68.5163	68.7409	69.3282	68.9232	69.2319	69.1945	69.7738	70.1612	70.9919	72.9623	76.4402	82.7568	94.4866	115.003	146.982	195.941	264.354	360.742	493.7	662.746	793.114	764.877	710.867	634.24	559.021	485.263	416.754	358.68	308.912	269.377	237.371	214.335	195.976	182.746	173.312	164.168	156.359	148.276	141.045
0.43714	62.94	62.402	61.895	61.6654	61.1352	61.055	61.0385	62.9511	67.5122	68.2029	68.7579	69.0951	69.7006	69.2554	69.5614	69.4292	70.0745	70.3913	71.3179	73.0381	76.8852	83.0963	95.0022	115.649	147.716	196.535	264.852	360.561	492.692	659.858	786.183	755.387	699.555	622.836	547.605	474.603	407.556	350.898	302.586	264.439	233.658	211.561	193.957	181.096	172.053	162.983	155.54	147.483	140.249
0.44285	63.074	62.4902	62.2579	61.8563	61.5179	61.3041	61.3407	63.1306	67.7484	68.5283	68.9276	69.3724	69.839	69.5203	69.8247	69.7023	70.3007	70.6644	71.6006	73.202	77.1728	83.4718	95.4427	116.308	148.235	196.881	265.055	360.213	491.159	656.103	778.613	745.165	687.709	610.915	535.737	463.945	398.524	343.302	296.422	259.654	229.906	208.655	191.918	179.389	170.615	161.812	154.621	146.666	139.513
0.44856	63.2066	62.8662	62.451	62.0933	61.7957	61.7021	61.6375	63.4892	68.0069	68.784	69.0898	69.5708	69.9339	69.7986	69.8487	69.9572	70.4481	70.9362	71.7874	73.5125	77.2747	83.8276	95.685	116.652	148.776	197.033	265.003	359.601	488.895	651.293	770.638	733.968	675.595	598.622	523.817	453.548	389.506	335.837	290.602	255.114	226.484	206.049	189.992	177.767	169.201	160.651	153.775	145.759	138.818
0.45428	63.2127	63.0802	62.5314	62.2841	61.9348	61.7677	61.7617	63.6449	68.0903	68.6579	69.2179	69.6367	70.0033	69.8992	69.957	70.0702	70.5773	71.0843	71.8507	73.7015	77.3961	84.0297	96.0131	116.945	149.16	197.049	264.852	358.71	486.432	646.273	762.052	723.036	663.75	586.628	512.886	443.486	381.06	328.759	285.344	250.951	223.322	203.646	188.034	176.097	167.864	159.456	152.62	144.891	137.882
0.45999	63.6052	63.3581	62.743	62.5823	62.2546	62.0858	62.0093	63.8799	68.3792	68.9122	69.5658	69.9016	70.2858	70.1629	70.46	70.3744	70.951	71.3895	72.157	74.0153	77.7365	84.3302	96.5256	117.386	149.521	197.28	264.681	357.445	483.995	640.903	752.651	711.806	651.36	574.587	501.771	433.648	372.764	322.093	280.171	246.829	220.269	201.373	186.335	174.648	166.67	158.349	151.73	144.065	136.918
0.46571	63.7163	63.5135	62.9311	62.6499	62.2684	62.2814	62.1507	63.9871	68.4641	69.1127	69.7044	70.0601	70.4589	70.2575	70.6058	70.4527	71.0858	71.3968	72.2137	74.2044	77.9807	84.4473	96.7239	117.59	149.633	197.137	263.857	355.608	480.921	634.747	742.192	699.226	638.024	561.92	490.007	423.542	364.239	315.274	274.673	242.776	217.117	198.799	184.485	173.177	165.374	157.235	150.623	142.926	135.999
0.47142	63.7134	63.641	63.1621	62.7252	62.4337	62.3794	62.3308	64.0389	68.5296	69.1756	69.7746	70.1399	70.6182	70.3231	70.5858	70.4807	71.1754	71.6021	72.505	74.3014	78.0921	84.6697	96.9697	117.866	149.713	196.919	262.941	353.449	476.825	628.054	730.877	686.149	624.65	549.018	478.321	413.262	355.835	308.469	269.373	238.916	214.098	196.301	182.504	171.524	163.863	155.98	149.195	141.826	135.102
0.47714	63.7497	63.6486	63.2894	62.8287	62.5297	62.4916	62.3352	64.0796	68.4455	69.1927	69.7414	70.0456	70.5538	70.2799	70.499	70.5368	71.1053	71.6557	72.5074	74.3466	78.1066	84.7029	96.9474	117.653	149.288	196.2	261.318	350.51	471.665	619.531	718.134	672.155	610.447	535.692	466.256	402.831	347.172	301.59	264.029	234.683	210.957	193.747	180.292	169.539	162.036	154.349	147.701	140.528	134.035
0.48285	63.7706	63.5051	63.1565	62.7929	62.5186	62.5368	62.3061	63.9752	68.3169	68.985	69.4539	69.8787	70.3775	70.1748	70.3501	70.383	70.9829	71.3527	72.2307	74.1821	77.9205	84.4924	96.7879	117.234	148.525	194.955	258.991	346.991	465.539	609.545	704.012	656.623	594.98	521.705	453.694	392.112	338.374	294.394	258.275	230.069	207.409	191.109	177.797	167.343	160.093	152.453	146.004	139.039	132.663
0.48856	63.7191	63.4108	62.8903	62.7474	62.4724	62.3729	62.2456	63.7648	68.1255	68.8279	69.191	69.7263	70.2042	70.1308	70.1833	70.1935	70.774	71.0924	71.9439	73.9255	77.6818	84.3457	96.4803	116.685	147.667	193.348	256.434	342.706	458.595	598.456	688.718	640.276	578.917	506.852	440.764	381.076	329.303	287.193	252.42	225.354	203.579	188.104	175.066	165.073	158.042	150.3	144.012	137.133	130.993
0.49428	63.5937	63.2001	62.75	62.5548	62.2218	62.1621	62.1994	63.6404	67.8604	68.6454	68.9339	69.3991	69.8596	69.8804	69.8488	69.8537	70.371	70.7009	71.6554	73.6946	77.3309	84.0948	96.0148	116.097	146.605	191.504	253.613	338.031	451.167	586.86	672.695	623.558	562.897	492.115	427.987	370.344	320.351	279.86	246.591	220.674	199.826	184.794	172.311	162.653	155.846	148.176	142.14	135.287	129.35
0.49999	63.3661	62.9586	62.6675	62.3997	62.0144	62.0077	62.088	63.4194	67.6543	68.4572	68.7271	69.0981	69.4725	69.5241	69.5315	69.4169	70.0666	70.3204	71.399	73.3297	76.9295	83.6954	95.5488	115.363	145.365	189.414	250.483	333.121	443.325	574.961	656.092	606.558	546.944	477.597	415.378	359.87	311.694	272.713	241.014	216.132	196.202	181.607	169.579	160.266	153.546	146.168	140.117	133.479	127.751
0.50571	63.0336	62.6945	62.4748	62.2259	61.8482	61.7859	61.9372	63.212	67.393	68.0414	68.4469	68.9474	69.2505	69.1227	69.2497	69.1562	69.6598	70.0813	71.1081	73.059	76.5692	83.2647	94.8465	114.333	143.939	187.111	246.859	327.473	434.42	561.761	638.4	588.616	530.087	462.572	402.363	348.764	302.818	265.458	235.101	211.512	192.23	178.275	166.635	157.541	151.03	143.923	137.878	131.419	125.8
0.51142	62.8204	62.4861	62.3441	62.0724	61.7923	61.8093	61.7339	62.9992	67.0862	67.748	68.2455	68.7524	69.0626	68.7747	68.9335	69.0239	69.3945	69.8319	70.8071	72.7216	76.3291	82.8114	94.1332	113.378	142.493	184.842	243.071	321.655	425.62	548.481	621.194	571.19	513.602	448.041	389.843	338.251	294.321	258.815	229.575	207.05	188.468	175.047	163.896	154.863	148.526	141.77	135.85	129.508	123.83
0.51713	62.3727	62.0595	61.9406	61.6445	61.3008	61.4349	61.311	62.6135	66.5687	67.2429	67.7016	68.1147	68.506	68.163	68.4075	68.6216	68.8946	69.3764	70.1547	72.1153	75.8618	82.1865	93.3275	112.297	140.791	182.32	239.253	315.815	416.699	535.431	604.166	554.251	497.701	434.075	377.758	328.371	286.244	252.138	224.173	202.587	184.622	171.793	160.944	152.148	145.872	139.326	133.536	127.331	121.722
0.52285	62.0459	61.8016	61.6229	61.348	60.9753	61.1927	61.1252	62.5082	66.1208	66.9274	67.4079	67.6638	68.1525	67.867	68.0979	68.27	68.5699	69.0018	69.8105	71.774	75.4898	81.7244	92.4891	111.303	139.319	179.939	235.601	309.965	407.828	522.217	587.011	537.42	482.066	420.361	365.95	318.698	278.18	245.528	218.85	198.146	181.033	168.635	158.048	149.626	143.442	137.023	131.281	125.319	119.895
0.52856	61.5584	61.3325	61.0515	60.8635	60.5784	60.6649	60.5602	62.0515	65.5739	66.3571	66.8111	67.0099	67.6086	67.4098	67.4207	67.4375	67.9945	68.259	69.1565	71.0352	74.6825	80.6712	91.5546	109.953	137.286	177.083	231.357	303.779	398.312	508.39	569.486	520.253	466.317	406.564	354.035	308.906	269.902	238.879	213.537	193.585	177.224	165.12	154.897	146.678	140.655	134.45	128.843	123.02	117.866
0.53428	61.1508	60.8181	60.5231	60.3182	60.0262	60.1047	60.0276	61.3487	64.9942	65.6531	66.13	66.3345	66.9078	66.6601	66.7542	66.7447	67.2524	67.4757	68.2529	70.2738	73.7785	79.8021	90.6917	108.682	135.29	174.153	227.044	297.535	389.252	495.249	552.668	503.806	451.363	393.456	342.778	299.597	262.334	232.64	208.358	189.226	173.529	161.835	151.9	143.964	138.042	131.933	126.476	120.808	115.885
0.53999	60.6981	60.4776	60.1964	59.942	59.7208	59.8841	59.7066	61.0421	64.5644	65.1451	65.5646	65.8357	66.3419	66.141	66.2814	66.2618	66.7789	67.0946	67.7132	69.8432	73.2094	79.1826	89.7858	107.537	133.615	171.552	223.106	291.598	380.627	482.56	536.528	487.946	436.91	380.971	332.484	290.79	255.242	226.921	203.459	185.251	170.089	158.775	149.194	141.56	135.835	129.781	124.371	118.891	114.11
0.54571	60.0862	59.9917	59.6515	59.4933	59.2766	59.2833	59.0939	60.3898	63.8728	64.6298	64.878	65.145	65.6014	65.487	65.6111	65.5327	66.0295	66.3959	67.108	69.1427	72.5138	78.3423	88.8112	106.151	131.72	168.607	218.672	284.974	370.999	469.083	519.731	471.767	422.156	368.308	321.964	281.797	247.843	220.807	198.349	181.074	166.328	155.363	146.241	138.644	133.183	127.188	122.064	116.586	111.985
0.55142	59.6816	59.5618	59.1632	59.194	58.8583	58.8339	58.6754	59.885	63.2878	64.1425	64.4203	64.6997	65.1507	64.9964	65.2152	65.1074	65.5371	65.7772	66.5164	68.53	71.9344	77.611	87.8986	104.853	129.742	165.646	214.245	278.341	361.378	455.803	503.25	456.18	408.006	356.334	311.639	273.329	240.745	214.899	193.595	176.956	162.811	152.161	143.312	135.945	130.529	124.623	119.833	114.505	109.953
0.55713	59.2477	59.0591	58.8231	58.7771	58.5222	58.3862	58.3018	59.5362	62.7704	63.5941	63.898	64.215	64.4415	64.4815	64.6929	64.6017	65.0546	65.3487	65.9223	67.9782	71.3132	76.8831	86.8302	103.497	127.633	162.691	210.153	272.264	352.38	443.121	487.516	441.394	394.594	344.868	301.971	265.219	234.073	209.4	188.978	173.056	159.414	149.155	140.466	133.382	128.043	122.15	117.578	112.525	107.983
0.56285	58.8698	58.8034	58.5352	58.3122	58.1311	58.0802	57.8615	59.1008	62.247	62.9654	63.3633	63.6814	63.8342	63.9113	64.0357	63.9858	64.4675	64.8507	65.3966	67.4353	70.6305	76.1621	85.843	102.052	125.605	159.816	205.826	266.29	343.504	430.599	472.057	426.853	381.414	333.69	292.667	257.525	227.697	204.119	184.517	169.292	156.136	146.277	137.513	130.649	125.522	119.854	115.35	110.445	106.065
0.56856	58.5228	58.4001	58.044	57.8368	57.672	57.7829	57.5291	58.6668	61.7609	62.2817	62.7718	63.1554	63.4428	63.3286	63.3859	63.3757	63.8562	64.1897	64.9805	66.7792	69.8525	75.423	84.8727	100.538	123.593	156.82	201.207	259.912	334.548	417.774	456.609	412.365	368.331	322.502	283.322	249.891	221.369	198.8	180.102	165.296	152.619	143.12	134.749	127.954	122.932	117.611	113.164	108.329	104.158
0.57428	58.1144	57.9327	57.5567	57.4376	57.1776	57.3923	57.1502	58.2064	61.2217	61.7895	62.1856	62.5576	62.9192	62.735	62.791	62.7045	63.1825	63.517	64.3531	66.0446	69.1559	74.5662	83.8453	99.1641	121.756	154.018	197.086	253.843	325.994	405.621	442.314	398.94	356.564	312.191	274.815	242.8	215.578	193.715	175.88	161.612	149.476	140.145	132.047	125.324	120.437	115.301	111.038	106.309	102.369
0.57999	57.4805	57.2996	57.1162	56.9473	56.7897	56.7841	56.6324	57.6987	60.6091	61.2096	61.5213	61.8483	62.2126	62.0027	62.2503	62.0363	62.4508	62.8807	63.6502	65.3458	68.4869	73.7281	82.8572	97.8343	119.794	151.184	193.037	248.113	317.64	394.166	428.586	386.191	345.381	302.465	266.684	236.015	210.041	189.05	171.879	158.116	146.359	137.255	129.395	122.772	118.061	112.959	108.885	104.3	100.396
0.58571	57.011	56.7051	56.5895	56.4728	56.4056	56.252	56.1135	57.2335	60.0528	60.6534	60.9682	61.3032	61.5827	61.4906	61.725	61.4963	61.8847	62.3949	63.115	64.757	67.8589	72.8909	81.842	96.5973	117.759	148.507	189.087	242.352	309.43	382.581	414.893	373.639	334.287	292.991	258.544	229.323	204.569	184.484	168.023	154.663	143.282	134.586	126.864	120.583	115.918	110.855	106.886	102.552	98.7781
0.59142	56.858	56.5574	56.3749	56.2774	56.1955	56.1387	56.0043	57.11	59.8041	60.4126	60.7774	61.1414	61.4062	61.2802	61.5211	61.3605	61.6034	62.2201	62.8391	64.566	67.521	72.3868	81.074	95.573	116.295	146.13	185.546	237.058	301.932	372.241	402.358	362.22	324.2	284.798	251.44	223.647	199.734	180.555	164.71	151.802	140.696	132.342	124.831	118.678	114.102	109.248	105.293	101.094	97.5245
0.59713	56.606	56.4697	56.2484	56.1311	55.9868	56.0074	55.9159	56.8779	59.586	60.0362	60.4889	60.8157	61.0986	60.9166	61.2002	61.1188	61.3628	61.8389	62.3401	64.1503	67.0316	71.9018	80.3189	94.538	114.718	143.754	182.152	232.245	294.904	362.603	390.851	351.616	314.865	277.023	244.972	218.194	195.327	176.826	161.42	149.083	138.078	130.028	122.649	116.661	112.131	107.409	103.581	99.584	96.1181
0.60285	56.4089	56.3892	56.0286	55.9844	55.7739	55.8784	55.9101	56.6935	59.4515	59.8808	60.2559	60.5957	60.8582	60.7136	60.9532	60.8445	61.2403	61.5398	62.0902	63.8567	66.712	71.6305	79.7207	93.665	113.403	141.609	179.006	227.67	288.206	353.338	379.868	341.678	306.043	269.468	238.855	212.936	191.081	173.247	158.385	146.365	135.72	127.77	120.716	114.782	110.414	105.673	102.173	98.216	94.9571
0.60856	56.4184	56.3628	55.964	55.9702	55.7604	55.9712	55.9871	56.7814	59.4686	59.8255	60.2196	60.5578	60.7956	60.7233	60.8647	60.6888	61.161	61.5083	62.0914	63.8017	66.6544	71.4282	79.3917	92.8613	112.245	139.818	176.116	223.299	282.014	344.815	369.718	332.319	297.851	262.593	233.239	208.227	187.186	170.105	155.828	144.048	133.759	125.889	119.091	113.283	109.077	104.349	101.05	97.0097	93.9541
0.61428	56.6437	56.4339	56.1735	56.1461	55.8741	56.0988	56.0929	56.926	59.477	59.8424	60.2464	60.5824	60.8494	60.7529	60.7963	60.6239	61.1506	61.5497	62.1755	63.7199	66.5384	71.158	79.021	92.3193	111.192	138.159	173.702	219.273	276.52	337.156	360.528	323.98	290.586	256.567	228.126	204.076	183.816	167.327	153.507	142.046	132.023	124.26	117.627	111.939	107.799	103.321	100.026	96.133	92.9835
0.61999	56.8358	56.5963	56.4255	56.3292	56.2578	56.2636	56.3324	57.0421	59.5057	59.9727	60.3804	60.7792	61.0485	60.7554	60.8523	60.7484	61.2867	61.6811	62.345	63.8655	66.5733	71.1714	78.7886	91.8935	110.404	136.87	171.543	215.869	271.525	330.157	352.197	316.518	284.321	251.352	223.691	200.504	180.977	164.89	151.388	140.422	130.595	123.071	116.339	110.751	106.767	102.421	99.1734	95.5138	92.3291
0.6257	57.1838	56.9248	56.6907	56.5936	56.6441	56.5997	56.6464	57.3546	59.7211	60.2328	60.6039	60.9081	61.255	60.8177	61.2033	61.1169	61.4706	61.8018	62.4364	64.0873	66.6903	71.1767	78.8458	91.4838	109.664	135.538	169.442	212.911	266.807	323.438	344.368	309.504	278.44	246.372	219.778	197.253	178.27	162.712	149.511	138.86	129.29	122.013	115.308	109.779	105.865	101.738	98.4644	94.8261	91.7544
0.63142	57.4614	57.3423	57.0312	57.0073	56.9971	57.0933	56.9767	57.7439	60.145	60.6398	60.9001	61.1949	61.4734	61.1727	61.5148	61.4185	61.7553	62.0293	62.6964	64.3799	66.8687	71.3245	79.0154	91.4231	109.398	134.766	167.928	210.487	263.02	318.05	337.937	303.711	273.491	242.317	216.633	194.691	176.137	161.066	148.165	137.679	128.248	121.156	114.438	109.045	105.219	101.324	98.0762	94.4227	91.429
0.63713	57.9536	57.8939	57.7268	57.5432	57.5924	57.7171	57.5571	58.2054	60.6366	61.1078	61.4438	61.6946	62.0246	61.8186	62.0252	61.8656	62.2693	62.629	63.2119	64.9046	67.359	71.877	79.3874	91.6033	109.324	134.275	166.721	208.267	259.558	313.01	332.008	298.346	268.862	238.656	213.696	192.484	174.419	159.847	147.264	136.864	127.558	120.5	113.912	108.629	104.878	100.96	97.8099	94.4778	91.4918
0.64285	58.7127	58.3978	58.3829	58.2677	58.2564	58.4014	58.1653	58.8356	61.0968	61.6775	62.0761	62.2504	62.7341	62.5196	62.6364	62.5397	62.8168	63.2896	63.8484	65.5194	68.0399	72.4866	79.8358	91.9121	109.243	133.686	165.633	206.335	256.429	308.25	326.289	293.29	264.569	235.184	210.913	190.439	172.901	158.803	146.387	136.216	127.004	119.924	113.832	108.411	104.723	100.7	97.7681	94.3647	91.5078
0.64856	59.3037	58.8642	58.9045	58.8907	58.8157	58.9493	58.6916	59.3913	61.6143	62.1657	62.6339	62.7625	63.1733	63.041	63.0921	63.1267	63.4102	63.7241	64.3936	65.9246	68.3757	72.7265	80.0849	92.0042	109.177	133.017	164.347	204.238	253.069	303.385	320.387	288.054	260.175	231.702	208.017	188.292	171.166	157.387	145.244	135.209	126.17	119.289	113.297	107.927	104.331	100.307	97.5359	94.0482	91.3149
0.65428	59.7304	59.4109	59.2665	59.3536	59.1445	59.3186	59.1389	59.7715	62.1287	62.5366	62.9429	63.0597	63.4702	63.3596	63.4367	63.4155	63.8445	64.0629	64.5713	66.1533	68.567	72.8627	80.2176	91.7927	108.46	131.992	162.558	201.526	249.144	297.832	314.006	282.543	255.373	227.786	204.806	185.685	169.161	155.48	143.773	133.95	125.158	118.516	112.389	107.302	103.707	99.7309	97.1023	93.6995	91.0095
0.65999	60.0203	59.7533	59.4559	59.649	59.3285	59.4424	59.4041	59.9472	62.3846	62.7629	63.047	63.253	63.7255	63.4718	63.6689	63.5995	63.9586	64.2082	64.6962	66.1768	68.7025	72.915	80.0585	91.3762	107.595	130.569	160.336	198.197	244.509	291.547	306.796	276.33	250.031	223.277	201.088	182.606	166.634	153.265	141.938	132.355	123.716	117.323	111.233	106.221	102.754	98.9571	96.3476	93.0169	90.4131
0.6657	60.028	59.7804	59.5656	59.6417	59.4069	59.5456	59.4838	60.0496	62.3756	62.8399	63.0592	63.3401	63.7627	63.4752	63.7307	63.6412	63.9796	64.1848	64.7606	66.1251	68.6494	72.7368	79.5901	90.7527	106.697	128.839	157.815	194.375	239.172	284.425	298.595	269.156	243.892	218.092	196.788	178.901	163.541	150.632	139.697	130.302	121.856	115.651	109.646	104.84	101.505	98.0578	95.3452	92.1316	89.6443
0.67142	60.0271	59.8024	59.6166	59.5627	59.4587	59.6314	59.4728	60.0178	62.1754	62.7507	62.974	63.3011	63.6524	63.3642	63.6025	63.4229	63.8494	64.0394	64.6518	66.0148	68.3829	72.366	79.0015	89.9385	105.462	126.955	155.265	190.484	233.774	277.367	290.72	262.251	237.661	213.02	192.59	175.259	160.435	147.989	137.33	128.226	120.069	113.941	108.013	103.485	100.204	96.8807	94.219	91.1667	88.7494
0.67713	59.7508	59.5495	59.2894	59.31	59.1692	59.2838	59.2359	59.778	61.8046	62.3167	62.5688	62.9132	63.1521	62.9997	63.1508	62.9972	63.5169	63.6029	64.2703	65.5737	67.8475	71.7588	78.2732	88.8554	103.918	124.808	152.299	186.383	228.172	270.017	282.697	255.139	231.392	207.749	188.19	171.339	157.043	145.017	134.774	125.954	117.952	111.961	106.247	101.804	98.6028	95.3277	92.6803	89.9632	87.5484
0.68285	59.2662	59.109	58.9126	58.9865	58.7433	58.8366	58.8585	59.2958	61.4763	61.8287	62.0608	62.4284	62.5626	62.4803	62.5318	62.5234	62.969	63.0238	63.6666	65.0131	67.2326	71.0711	77.3471	87.7013	102.179	122.548	149.082	182.179	222.234	262.272	274.36	247.703	225.184	202.196	183.43	167.275	153.525	141.916	132.012	123.432	115.711	109.806	104.251	99.974	96.8685	93.664	91.2682	88.5703	86.1676
0.68856	58.6088	58.5209	58.3495	58.3511	58.1486	58.2895	58.2379	58.6574	60.7002	61.1472	61.4138	61.6735	61.9476	61.7763	61.9261	61.8503	62.2235	62.3362	62.9324	64.3063	66.5303	70.1484	76.2542	86.2762	100.399	120.117	145.8	177.869	216.323	254.694	266.069	240.424	218.857	196.757	178.689	163.364	149.958	138.842	129.104	120.702	113.492	107.498	102.238	98.0716	94.992	91.8835	89.7923	87.0329	84.7539
0.69428	57.6444	57.5193	57.4067	57.2727	57.1932	57.3884	57.2889	57.8264	59.6685	60.0833	60.4273	60.5712	60.9427	60.7139	60.8574	60.7881	61.1996	61.2876	61.874	63.2342	65.3558	68.9443	74.93	84.6301	98.3261	117.4	142.174	173.263	210.38	247.46	258.085	233.285	212.582	191.319	173.908	159.341	146.308	135.423	126.003	117.829	110.865	105.083	99.9065	95.8218	93.0313	89.929	87.863	85.1806	83.1084
0.69999	56.6258	56.4855	56.3125	56.1851	56.161	56.312	56.2273	56.8497	58.5639	58.9731	59.3218	59.4587	59.8989	59.5847	59.6359	59.609	59.9927	60.2362	60.7386	61.9397	64.0294	67.6138	73.5078	82.9235	96.1909	114.739	138.686	168.671	204.482	240.315	250.223	226.183	206.412	185.955	169.265	155.174	142.638	132.002	122.938	115.027	108.129	102.708	97.4611	93.4809	90.9792	87.9297	85.9001	83.3738	81.4066
0.7057	55.3047	55.1579	54.9602	54.9749	54.8875	55.0324	54.8493	55.4751	57.0859	57.6245	57.9033	58.0644	58.4738	58.172	58.1616	58.1594	58.4772	58.8052	59.1953	60.3772	62.4664	65.8632	71.5664	80.8686	93.7034	111.753	134.851	163.633	198.354	232.709	242.136	218.961	199.905	180.258	164.352	150.643	138.588	128.262	119.607	111.899	105.112	99.7845	94.7234	90.9417	88.4693	85.6394	83.7044	81.2146	79.3491
0.71142	54.2424	54.1044	53.8856	53.9678	53.8353	54.0502	53.7555	54.3944	55.9313	56.4739	56.7376	56.8834	57.1864	57.0176	57.0302	56.955	57.2492	57.5116	57.9692	59.1562	61.25	64.4258	69.9273	79.1225	91.576	109.092	131.462	159.192	192.943	225.877	234.832	212.551	194.177	175.251	159.812	146.653	134.885	125.044	116.543	109.034	102.392	97.1387	92.3789	88.7558	86.2246	83.6249	81.7025	79.309	77.5223
0.71713	53.0517	52.9264	52.6822	52.759	52.6462	52.8297	52.6207	53.2269	54.7373	55.1306	55.4901	55.5643	55.9084	55.7161	55.7968	55.743	56.045	56.3107	56.8123	57.9697	59.9552	63.0281	68.4059	77.2815	89.4057	106.565	128.124	155.134	187.507	219.243	227.733	206.26	188.599	170.431	155.506	142.816	131.256	121.782	113.416	106.247	99.8523	94.4798	90.1478	86.565	83.9885	81.484	79.6808	77.4545	75.7149
0.72285	51.6977	51.4315	51.3777	51.3869	51.322	51.4466	51.355	51.8186	53.3918	53.6617	54.0273	54.1014	54.5235	54.2717	54.4025	54.3718	54.6573	54.9597	55.376	56.6004	58.3893	61.5073	66.7646	75.1956	87.0682	103.753	124.594	150.85	181.834	212.459	220.586	199.777	182.91	165.338	150.942	138.736	127.493	118.309	110.182	103.301	96.983	91.9438	87.5692	84.1309	81.7626	79.2835	77.5613	75.4679	73.7233
0.72856	50.4998	50.313	50.1669	50.2743	50.0828	50.3354	50.2916	50.6974	52.2323	52.6002	52.8092	52.836	53.3	53.0376	53.2573	53.1745	53.5588	53.6712	54.1322	55.3393	57.1113	60.1634	65.3332	73.4394	85.0254	101.165	121.38	146.73	176.59	206.209	213.835	193.85	177.585	160.557	146.614	134.808	124.067	115.258	107.339	100.594	94.3144	89.6734	85.359	81.9672	79.7923	77.4147	75.7029	73.6965	71.9373
0.73427	49.5616	49.38	49.1776	49.283	48.9984	49.3286	49.1867	49.6795	51.0271	51.5379	51.6515	51.7559	52.1771	51.9135	52.125	51.958	52.3586	52.5382	52.9763	54.1527	55.9101	58.8453	63.8581	71.7651	83.067	98.6862	118.46	142.94	171.711	200.267	207.613	188.372	172.627	156.143	142.716	131.331	120.895	112.454	104.702	98.1137	92.0505	87.5393	83.2592	79.9889	77.8558	75.5579	73.8918	71.9249	70.3309
0.73999	48.8753	48.7439	48.4859	48.4227	48.131	48.4143	48.2568	48.8638	50.5884	50.4511	50.6591	51.0228	51.38	51.4007	51.2979	51.2415	51.6984	51.5654	52.0722	53.2932	55.2026	58.3346	63.0607	70.7332	82.0896	96.9156	116.177	139.9	167.638	194.884	201.829	183.452	168.376	152.324	139.603	128.689	118.406	110.188	102.422	95.9314	90.1238	85.9902	81.4704	78.6856	76.5788	74.6439	72.7255	70.9071	69.3326
0.7457	47.8952	47.7417	47.5285	47.4303	47.3209	47.4526	47.3797	47.8009	49.5859	49.507	49.77	50.0344	50.3452	50.3212	50.2212	50.1821	50.6278	50.5354	51.0221	52.264	54.0342	56.9642	61.6416	69.2669	80.2752	94.6528	113.328	136.182	163.332	189.432	196.05	178.28	163.812	148.26	135.909	125.426	115.356	107.42	99.8573	93.531	87.9432	83.8696	79.6644	76.7949	74.8788	73.0441	71.1743	69.307	67.8414
0.75142	47.1035	46.8812	46.7754	46.704	46.7402	46.8271	46.7993	46.9984	48.5146	48.8647	49.1628	49.2735	49.456	49.3162	49.3083	49.2112	49.6256	49.8621	50.2467	51.3917	52.864	55.5456	60.181	67.7624	78.027	92.2617	110.494	132.492	159.16	184.546	190.976	173.466	159.385	144.614	132.499	122.046	112.543	104.583	97.573	91.4473	86.0259	81.8341	78.0826	74.849	73.1224	71.1332	69.5014	67.6898	66.2731
0.75713	46.4413	46.3075	46.2098	46.1922	46.0908	46.0924	46.1041	46.4077	47.85	48.1428	48.4376	48.5326	48.7858	48.6145	48.6704	48.5471	48.9758	49.2151	49.5789	50.6342	52.225	54.8672	59.3437	66.6205	76.513	90.4696	108.145	129.551	155.355	179.908	186.1	169.06	155.504	141.305	129.588	119.353	110.243	102.393	95.6057	89.5482	84.3645	80.3341	76.7009	73.5561	71.6751	69.8981	68.3093	66.6416	65.1868
0.76285	45.6879	45.6259	45.4995	45.6197	45.4493	45.4787	45.437	45.8542	47.0446	47.3788	47.6226	47.7401	48.1172	47.845	47.9499	47.8836	48.2498	48.503	48.7094	49.8378	51.486	53.9911	58.338	65.2905	75.1717	88.7156	105.757	126.586	151.477	175.11	181.074	164.698	151.637	137.824	126.484	116.648	107.78	100.207	93.4883	87.6304	82.4692	78.6569	75.092	72.1219	70.2974	68.4686	67.0869	65.3745	63.9699
0.76856	45.0205	45.0662	44.9017	44.9569	44.8591	44.8905	44.8848	45.2916	46.4647	46.6186	46.9129	47.1399	47.4267	47.2251	47.225	47.2957	47.5969	47.7757	48.0366	49.0156	50.7283	53.1513	57.3271	64.2032	73.8293	86.8706	103.455	123.66	147.747	170.658	176.243	160.612	147.837	134.62	123.712	114.056	105.431	98.1924	91.6143	85.9138	80.7656	76.9564	73.5135	70.726	69.048	67.1902	65.9296	64.2038	62.8467
0.77427	44.5319	44.5134	44.422	44.2623	44.2338	44.3025	44.2303	44.6041	45.9457	45.9746	46.3476	46.5866	46.7458	46.6373	46.6529	46.6178	46.9502	47.1034	47.4178	48.3663	50.0035	52.3781	56.516	63.1773	72.4772	85.24	101.34	121.104	144.308	166.534	171.816	156.77	144.472	131.606	121.041	111.676	103.321	96.2307	89.925	84.2953	79.3308	75.5831	72.2144	69.5762	67.8654	66.1403	64.8393	63.2103	61.9497
0.77999	44.1189	44.0093	43.9085	43.9027	43.8094	43.8824	43.7742	44.0709	45.4434	45.5137	45.9092	46.0767	46.2303	46.144	46.2008	46.0834	46.4191	46.5969	46.8816	47.8621	49.4554	51.7434	55.8137	62.2619	71.2507	83.8211	99.427	118.665	141.103	162.523	167.66	153.129	141.199	128.624	118.348	109.444	101.261	94.3091	88.2161	82.7957	77.9854	74.2604	71.0546	68.4173	66.8535	65.132	63.8339	62.327	61.1151
0.7857	43.6592	43.5487	43.4641	43.4993	43.3678	43.5523	43.3117	43.6133	44.9141	45.0345	45.4248	45.5129	45.7225	45.6658	45.6501	45.6848	45.9297	46.1626	46.4359	47.4123	48.88	51.1065	55.0862	61.3729	70.1831	82.3132	97.5578	116.137	137.963	158.584	163.726	149.485	138.047	125.783	115.841	107.157	99.1076	92.4725	86.4549	81.2682	76.5751	72.9472	69.8776	67.2422	65.7318	64.1906	62.9517	61.3926	60.2974
0.79142	43.2664	43.1439	43.092	43.0042	42.9797	43.0793	42.9701	43.266	44.4038	44.6301	45.0052	45.005	45.2404	45.2057	45.1544	45.158	45.5074	45.6656	45.9488	46.9048	48.247	50.4599	54.3896	60.6105	69.1087	81.0183	95.9495	113.856	135.054	155.097	160.071	146.167	135.163	123.195	113.545	105.072	97.2527	90.7221	84.8747	79.8328	75.2465	71.7811	68.7034	66.2442	64.8077	63.2157	62.0804	60.5225	59.4695
0.79713	42.8673	42.7602	42.7342	42.6617	42.6225	42.6472	42.604	42.8525	44.0023	44.2044	44.4967	44.5826	44.8484	44.6511	44.7501	44.6865	45.0277	45.2116	45.5296	46.3206	47.7005	49.868	53.6523	59.7128	68.0257	79.6585	94.1045	111.551	132.252	151.741	156.411	142.986	132.366	120.754	111.385	103.115	95.5159	89.0857	83.322	78.3872	73.9179	70.5381	67.5006	65.2357	63.8888	62.2281	61.1106	59.7386	58.6284
0.80284	42.4488	42.3332	42.2933	42.3015	42.19	42.2525	42.2248	42.3606	43.567	43.8071	44.0336	44.178	44.4117	44.1591	44.3629	44.369	44.6087	44.7619	45.0354	45.8654	47.2511	49.2819	52.9304	58.802	67.0362	78.2871	92.2076	109.358	129.351	148.421	152.869	139.746	129.561	118.311	109.269	101.214	93.7908	87.5444	81.8791	77.03	72.6315	69.4234	66.5215	64.3684	62.9087	61.3477	60.2993	58.9952	57.8317
0.80856	42.1165	41.8983	41.7996	41.93	41.7948	41.8876	41.8182	42.0043	43.218	43.386	43.6491	43.821	44.0721	43.7995	43.9119	43.9467	44.1782	44.3015	44.509	45.4901	46.7645	48.7559	52.4078	58.1208	66.0894	77.0993	90.5634	107.176	126.517	145.031	149.441	136.643	126.793	115.902	107.096	99.2745	92.1261	85.9841	80.5937	75.7741	71.4269	68.3138	65.5545	63.4341	61.9602	60.4299	59.5708	58.2054	57.1541
0.81427	41.6583	41.5101	41.3713	41.4983	41.3072	41.4366	41.268	41.5965	42.7955	42.8272	43.1746	43.3413	43.5491	43.3158	43.4014	43.4244	43.6662	43.8459	43.9805	44.9499	46.1623	48.2442	51.7485	57.3593	65.1476	75.8664	89.0462	105.052	123.919	141.781	146.123	133.768	124.129	113.574	104.884	97.4497	90.3639	84.5258	79.2749	74.5671	70.3754	67.2291	64.4153	62.3167	61.0022	59.5178	58.7805	57.4714	56.4408
0.81999	41.227	41.181	40.9638	41.0138	40.824	41.0214	40.7936	41.1844	42.3565	42.3754	42.6608	42.831	43.0734	42.9151	42.9466	42.8651	43.1847	43.3346	43.4429	44.4843	45.724	47.6674	51.0519	56.5165	64.1874	74.6559	87.6241	103.091	121.458	138.774	142.827	130.928	121.636	111.327	102.868	95.5668	88.6848	83.0467	77.786	73.2011	69.2681	66.2754	63.3921	61.3377	60.1071	58.7556	57.9581	56.7416	55.6497
0.8257	40.9819	40.9544	40.7696	40.7683	40.6589	40.8281	40.6099	40.9224	42.0246	42.1434	42.3425	42.5136	42.8087	42.602	42.6633	42.594	42.831	42.96	43.0683	44.0831	45.3455	47.2251	50.54	55.841	63.2845	73.5516	86.0861	101.196	119.011	135.665	139.522	128.131	119.176	109.157	100.955	93.8013	87.1079	81.5626	76.3383	71.926	68.0804	65.347	62.6069	60.4219	59.4068	58.063	57.3297	56.1231	55.0289
0.83142	40.716	40.6612	40.4996	40.5097	40.3803	40.503	40.3995	40.6531	41.6964	41.8517	42.0409	42.1861	42.3987	42.2451	42.3847	42.2736	42.4284	42.6451	42.8668	43.7056	44.9442	46.7658	50.0411	55.3038	62.4823	72.4466	84.6836	99.5295	116.745	132.986	136.552	125.695	116.912	107.231	99.2235	92.2669	85.7911	80.2613	75.2559	70.9907	67.1015	64.4494	61.8376	59.7113	58.7206	57.395	56.7749	55.4771	54.4423
0.83713	40.4573	40.3397	40.2386	40.2127	40.1476	40.2236	40.1788	40.4892	41.3997	41.5552	41.7655	41.9875	42.1081	42.0195	42.1165	41.9963	42.219	42.3411	42.5851	43.4937	44.6607	46.3492	49.6088	54.745	61.7969	71.3908	83.418	97.9455	114.646	130.413	133.923	123.392	114.867	105.398	97.5159	90.7876	84.5357	78.9325	74.1449	70.0277	66.2768	63.662	61.1283	59.0948	58.0574	56.87	56.1155	54.8603	53.9561
0.84284	40.0508	39.9504	39.9028	39.9564	39.9219	39.9167	39.858	40.1693	41.0297	41.2041	41.4257	41.5709	41.7284	41.6286	41.6429	41.5768	41.8483	41.9047	42.1164	43.0378	44.1319	45.7795	49.0314	54.0422	60.9107	70.2977	82.0275	96.0328	112.445	127.623	131.092	120.977	112.633	103.388	95.7086	89.1429	83.043	77.5686	72.8113	68.8559	65.2961	62.7989	60.2331	58.2365	57.304	56.099	55.3361	54.1872	53.3396
0.84856	39.7927	39.7532	39.6347	39.7124	39.574	39.6992	39.5911	39.8898	40.7468	40.912	41.0908	41.1678	41.3971	41.3405	41.2876	41.2672	41.4708	41.5954	41.8426	42.6862	43.7974	45.4996	48.5175	53.463	60.2505	69.434	80.7508	94.442	110.277	125.2	128.494	118.602	110.499	101.582	94.0495	87.757	81.7116	76.4446	71.8361	67.871	64.4478	61.8728	59.4898	57.6626	56.6637	55.4795	54.806	53.7388	52.92
0.85427	39.564	39.5106	39.3675	39.3965	39.3119	39.4045	39.3362	39.5609	40.5122	40.6307	40.8136	40.8898	41.1331	40.9922	41.0224	40.9499	41.2785	41.3557	41.6128	42.339	43.4379	45.1612	48.1043	52.8786	59.5651	68.4558	79.5011	92.8889	108.215	122.825	126.025	116.281	108.557	99.7868	92.5216	86.3161	80.4178	75.3291	70.9294	67.0356	63.681	61.1225	58.7732	57.0857	56.1643	54.9494	54.3224	53.2874	52.4496
0.85999	39.2897	39.2179	39.0669	38.9966	38.9376	39.0115	38.9777	39.1324	40.0351	40.1829	40.4908	40.531	40.7381	40.571	40.6444	40.5301	40.8942	40.9846	41.1717	41.8554	43.0261	44.6459	47.5954	52.2057	58.6464	67.3538	78.2139	91.2863	106.079	120.251	123.41	114.03	106.561	97.9412	90.8447	84.7949	79.0916	74.0964	69.7993	66.0642	62.7266	60.2279	57.9564	56.3037	55.4754	54.2739	53.6806	52.6212	51.8629
0.8657	39.1035	38.9855	38.8877	38.8208	38.7809	38.8997	38.782	38.9937	39.7652	39.9871	40.2546	40.2942	40.5524	40.4335	40.4421	40.3546	40.6148	40.7424	41.0302	41.7034	42.7797	44.3227	47.0879	51.7641	57.9872	66.5456	77.1116	89.8034	104.198	117.928	121.008	111.851	104.673	96.3081	89.3111	83.4494	77.783	73.0438	68.8389	65.0854	61.8104	59.4076	57.2666	55.5757	54.8068	53.7176	53.0842	52.071	51.486
0.87142	38.9496	38.7413	38.7506	38.6992	38.7724	38.8103	38.6346	38.9229	39.7643	39.9776	40.0718	40.1874	40.4459	40.3589	40.3296	40.2315	40.5402	40.5775	40.9342	41.5885	42.6463	44.089	46.8328	51.427	57.5132	65.8788	76.1704	88.493	102.788	116.002	118.931	109.986	102.993	94.9552	88.0017	82.3278	76.734	72.1453	68.0421	64.3032	61.2159	58.8623	56.7418	55.0988	54.329	53.2525	52.7013	51.7437	51.1829
0.87713	38.6045	38.3588	38.4826	38.385	38.4149	38.5197	38.2345	38.5854	39.4718	39.555	39.7199	39.8595	40.096	39.9563	39.9408	39.8931	40.1959	40.2351	40.504	41.2018	42.2742	43.6426	46.3256	50.8217	56.854	64.9242	74.9545	86.9187	101.013	113.915	116.737	107.997	101.093	93.2612	86.4571	80.96	75.5525	70.9637	67.0021	63.3608	60.358	58.0801	56.021	54.4361	53.6385	52.6829	52.0923	51.1538	50.5984
0.88284	38.2533	37.929	38.1679	37.9493	37.9325	38.115	37.7786	38.1066	38.9864	39.1162	39.3079	39.4058	39.6539	39.4725	39.4314	39.4265	39.6793	39.8024	39.9887	40.7092	41.7157	43.0546	45.7755	50.1333	56.025	63.8605	73.7059	85.3699	98.9986	111.634	114.458	105.947	99.0954	91.4561	84.9551	79.4886	74.2708	69.7077	65.8795	62.4238	59.4264	57.1876	55.2471	53.6704	52.9108	52.0567	51.4606	50.4597	49.906
0.88856	38.0329	37.768	37.9305	37.7649	37.7825	37.9144	37.643	37.8821	38.7302	38.9476	39.1227	39.1871	39.3727	39.194	39.1767	39.2317	39.4523	39.5415	39.7258	40.392	41.4324	42.7418	45.3985	49.6612	55.4638	63.0602	72.7567	84.0089	97.3055	109.587	112.38	104.107	97.4733	90.0091	83.7172	78.3298	73.317	68.8524	65.0004	61.7004	58.7322	56.6321	54.7227	53.1506	52.4002	51.5159	50.9989	50.0425	49.477
0.89427	37.7532	37.5592	37.6541	37.5793	37.6286	37.7513	37.4688	37.7112	38.4015	38.64	38.8199	38.9446	39.147	38.9483	39.0357	39.0667	39.2744	39.3444	39.4741	40.1198	41.1483	42.5469	45.0823	49.2354	54.916	62.4552	71.9146	82.8312	95.8102	107.715	110.431	102.35	95.9269	88.571	82.4348	77.3017	72.322	67.9299	64.1412	60.8978	58.045	56.0574	54.2325	52.6465	51.9376	51.0358	50.4663	49.7049	49.0079
0.89999	37.4941	37.4439	37.3646	37.3982	37.3574	37.4646	37.2153	37.4433	38.1622	38.2521	38.4863	38.6713	38.8691	38.7905	38.8067	38.7286	38.9027	39.0219	39.1985	39.8947	40.8205	42.152	44.6558	48.6384	54.1991	61.6755	70.853	81.6136	94.2324	105.724	108.408	100.497	94.318	87.0876	81.1247	76.1281	71.0909	67.0014	63.2475	60.0891	57.3557	55.3925	53.5966	52.1289	51.4536	50.6396	50.0334	49.2907	48.53
0.9057	37.4113	37.322	37.2199	37.2517	37.2588	37.249	37.1195	37.2662	38.154	38.1684	38.3747	38.5686	38.7274	38.69	38.6421	38.5486	38.7574	38.8842	39.0724	39.7586	40.7191	41.9117	44.3713	48.2192	53.6838	60.9332	69.8329	80.4034	92.624	103.845	106.585	98.8666	92.894	85.7221	79.9399	75.0752	70.1286	66.1618	62.5126	59.4976	56.838	54.8525	53.1118	51.7223	51.0227	50.4146	49.858	48.9215	48.3113
0.91141	37.209	37.0936	37.0512	37.1281	37.0638	37.0874	36.9294	37.1179	38.0158	38.0981	38.1993	38.3679	38.5564	38.5478	38.4733	38.3917	38.63	38.7499	38.9134	39.5524	40.4951	41.7481	44.0688	47.9055	53.1944	60.3299	69.0202	79.34	91.2808	102.312	104.979	97.3164	91.5696	84.6172	78.8765	74.0401	69.3561	65.3559	61.9332	58.8724	56.313	54.3495	52.6359	51.3188	50.565	49.9714	49.4465	48.5963	47.9671
0.91713	36.8935	36.8299	36.8041	36.8056	36.7385	36.8689	36.7101	36.9147	37.6743	37.7362	37.8775	37.9676	38.1526	38.145	38.0472	38.049	38.3553	38.4253	38.5806	39.116	40.0174	41.2889	43.5808	47.3901	52.5642	59.539	68.0328	78.0322	89.6849	100.509	103.066	95.5587	90.0443	83.2904	77.7217	72.9037	68.3646	64.418	61.0636	58.0601	55.4736	53.6585	51.9673	50.7068	50.0037	49.2707	48.8462	48.0627	47.4403
0.92284	36.6708	36.5339	36.541	36.4234	36.3702	36.5636	36.4335	36.612	37.3537	37.4219	37.6133	37.6411	37.78	37.7359	37.7637	37.6667	38.0256	38.0574	38.1932	38.7293	39.7074	40.8471	43.1727	46.8278	51.9287	58.7408	66.9843	76.761	88.0822	98.6865	101.075	93.8691	88.442	81.8504	76.3611	71.7517	67.3001	63.3825	60.1577	57.2367	54.7322	52.9757	51.3111	49.9646	49.5476	48.7369	48.3517	47.5196	47.0108
0.92856	36.4669	36.3337	36.2955	36.2262	36.2437	36.3347	36.163	36.4298	37.0834	37.2107	37.4145	37.513	37.5541	37.519	37.4577	37.5224	37.6944	37.709	37.9006	38.5008	39.4678	40.5959	42.9534	46.519	51.4734	58.1932	66.1362	75.8069	86.8509	97.1163	99.4059	92.4872	87.0747	80.6797	75.3022	70.9146	66.4668	62.6323	59.5386	56.6289	54.2638	52.5486	50.9122	49.5394	49.2413	48.4959	48.0647	47.2234	46.7664
0.93427	36.3866	36.1575	36.1885	36.0883	36.0939	36.2253	36.0943	36.3096	36.9065	36.9428	37.2594	37.381	37.4747	37.371	37.2269	37.3428	37.4873	37.4532	37.718	38.2718	39.2722	40.416	42.6623	46.1652	51.0344	57.6274	65.3887	74.7223	85.5628	95.4681	97.8403	91.1258	85.7933	79.4978	74.206	70.0066	65.6648	61.9702	58.8591	56.0568	53.7393	52.056	50.5215	49.2571	48.8526	48.1228	47.6776	46.9673	46.4194
0.93999	36.191	36.0386	36.0153	35.9398	35.8549	36.0276	35.9161	36.0499	36.7772	36.696	37.0552	37.1519	37.442	37.2539	37.1754	37.1269	37.3682	37.3473	37.5372	38.0238	39.1067	40.1953	42.3157	45.7221	50.4838	57.021	64.6099	73.6774	84.2751	93.9139	96.3555	89.6605	84.4389	78.2989	73.1543	69.0491	64.8359	61.2811	58.0607	55.4561	53.1551	51.5302	50.0068	48.8186	48.3792	47.7363	47.3035	46.6049	46.0095
0.9457	35.919	35.8083	35.8121	35.7041	35.6951	35.7972	35.702	35.7572	36.5711	36.5541	36.7813	36.9428	37.2303	37.0629	36.997	36.9856	37.1697	37.1187	37.3096	37.7966	38.7857	39.8876	41.8502	45.3838	49.9224	56.2445	63.7912	72.7218	83.0117	92.3419	94.7746	88.1886	83.1184	77.1512	72.2369	68.0331	63.9381	60.4883	57.3614	54.7664	52.5553	50.9679	49.4552	48.3541	48.005	47.2879	46.9495	46.1179	45.7109
0.95141	35.9017	35.6465	35.6776	35.5266	35.5962	35.6743	35.6644	35.6611	36.4368	36.4472	36.5951	36.7968	37.0734	36.9061	36.774	36.7979	36.9436	37.0189	37.1013	37.6365	38.5592	39.6519	41.6817	45.1262	49.5638	55.7081	63.0875	71.8473	81.803	91.061	93.3668	87.0547	82.1318	76.2302	71.3762	67.2427	63.2669	59.8952	56.8987	54.2758	52.1323	50.5324	49.0754	48.0614	47.7136	46.9812	46.7289	45.9011	45.4885
0.95713	35.7625	35.5434	35.5566	35.4342	35.4633	35.545	35.5252	35.5067	36.261	36.3007	36.4478	36.7143	36.9105	36.7956	36.6679	36.6635	36.8213	36.8684	37.0418	37.54	38.3985	39.4736	41.5609	44.8735	49.1394	55.2564	62.4712	70.9043	80.7389	89.7727	91.9993	85.8932	81.1327	75.2545	70.5138	66.4537	62.6152	59.3245	56.4559	53.8614	51.7206	50.1613	48.81	47.8089	47.3971	46.6764	46.5226	45.7723	45.2026
0.96284	35.496	35.3063	35.3761	35.2782	35.3032	35.3409	35.1969	35.2863	36.0269	36.0503	36.2907	36.4877	36.6767	36.567	36.4577	36.4384	36.5822	36.6008	36.8227	37.3141	38.1428	39.1674	41.1311	44.425	48.6004	54.5932	61.721	69.9017	79.5203	88.2099	90.4931	84.4618	79.8421	74.184	69.5123	65.5286	61.7869	58.6043	55.7635	53.3018	51.1317	49.6551	48.5059	47.3551	46.9702	46.2856	46.0536	45.3867	44.8654
0.96856	35.4186	35.2345	35.3203	35.2621	35.231	35.2287	35.1429	35.2047	35.986	35.9171	36.2352	36.3362	36.5236	36.365	36.3357	36.3264	36.4948	36.4984	36.6941	37.185	37.9462	38.9941	40.8527	43.9528	48.2981	54.0696	61.1205	69.1324	78.3619	86.9582	89.1014	83.3056	78.7898	73.3177	68.6081	64.8635	61.1846	57.9953	55.1894	52.8031	50.6961	49.3629	48.0979	46.9646	46.5591	46.0178	45.7251	45.0966	44.6149
0.97427	35.3186	35.1498	35.1347	35.1068	35.0922	35.1782	34.9961	35.15	35.8946	35.8509	36.105	36.1785	36.3306	36.1613	36.1975	36.217	36.3901	36.3698	36.6083	37.0176	37.7629	38.7686	40.6652	43.6897	47.9747	53.6127	60.47	68.3751	77.3329	85.8264	87.8192	82.1963	77.7625	72.4206	67.8297	64.1382	60.4752	57.3588	54.6516	52.34	50.3528	48.9999	47.6481	46.6616	46.2193	45.6472	45.4299	44.8141	44.3398
0.97998	35.1282	34.9298	34.9761	34.8686	34.9375	35.0427	34.8373	34.9717	35.7483	35.701	35.8455	36.0371	36.2036	36.0495	35.997	35.9929	36.2075	36.2239	36.4033	36.8195	37.6474	38.5145	40.456	43.4924	47.6198	53.0781	59.7699	67.4981	76.2866	84.6188	86.5245	80.9498	76.6403	71.3345	66.9581	63.3025	59.6713	56.7382	54.0052	51.7781	49.8445	48.4659	47.1636	46.2537	45.8486	45.3486	45.1026	44.3905	43.9678
0.9857	34.8979	34.705	34.8013	34.7458	34.6661	34.7405	34.6008	34.7443	35.4552	35.4701	35.5796	35.7672	36.0312	35.8304	35.8233	35.7725	36.077	35.9431	36.1629	36.5792	37.3885	38.3094	40.1453	43.1188	47.1666	52.431	59.0495	66.5973	75.2041	83.3212	85.1835	79.733	75.5261	70.2266	65.9978	62.477	58.8725	56.0728	53.3794	51.1516	49.334	48.0475	46.7726	45.866	45.5119	45.1261	44.7472	44.0631	43.7343
0.99141	34.8242	34.7303	34.6373	34.6463	34.5815	34.683	34.5797	34.7522	35.2968	35.3468	35.4306	35.6038	35.9455	35.7232	35.7241	35.6302	35.9489	35.7867	36.0326	36.4555	37.1718	38.1142	40.0069	42.919	46.8025	52.0295	58.4355	65.7237	74.3058	82.132	84.0613	78.7872	74.5994	69.4935	65.3068	61.7866	58.2741	55.5804	53.0432	50.8358	49.054	47.8227	46.5405	45.7068	45.2627	44.9346	44.5916	43.9967	43.6364
0.99713	34.5879	34.4487	34.3362	34.2994	34.3143	34.4753	34.3926	34.5609	35.0719	35.101	35.2064	35.4038	35.6946	35.4955	35.4845	35.4482	35.674	35.5791	35.7316	36.1921	36.9183	37.7967	39.6993	42.5407	46.3061	51.3666	57.6211	64.8794	73.2998	80.8945	82.7998	77.6864	73.5275	68.5304	64.4652	61.0716	57.6692	54.9148	52.4804	50.3598	48.6185	47.3595	46.0699	45.2636	44.9178	44.4991	44.2432	43.6977	43.3438
1.00284	34.4084	34.3353	34.2305	34.2701	34.1919	34.3283	34.2272	34.4199	34.9196	34.9504	35.1479	35.223	35.4465	35.2256	35.2724	35.2311	35.4521	35.448	35.5262	35.9741	36.6535	37.6606	39.3954	42.2702	45.9319	50.9437	57.1073	64.1519	72.3404	79.7019	81.6058	76.6543	72.5528	67.624	63.7658	60.4311	57.0832	54.3436	51.9892	49.8999	48.2302	46.9529	45.8291	44.8668	44.6556	44.1958	43.9378	43.3791	43.1094
1.00856	34.2269	34.1739	34.0743	34.0689	34.0134	34.1007	34.081	34.1873	34.676	34.733	34.9086	34.9185	35.3564	35.0117	35.1024	34.9873	35.2556	35.2892	35.3265	35.7205	36.3837	37.4308	39.114	41.8706	45.5172	50.494	56.5912	63.3105	71.3641	78.5365	80.3923	75.6642	71.6438	66.7886	63.0286	59.7876	56.4135	53.7796	51.5321	49.409	47.6945	46.558	45.4876	44.5267	44.29	43.8381	43.7208	43.1189	42.7831
1.01427	34.1183	33.9887	33.9669	33.9124	33.8584	33.9671	33.9577	34.002	34.5478	34.5413	34.7783	34.8156	35.2013	34.8746	34.964	34.875	35.1387	35.1748	35.2028	35.5571	36.2477	37.2113	38.8689	41.5605	45.1424	50.0407	55.9451	62.575	70.4497	77.5812	79.2915	74.6546	70.6613	65.9982	62.2338	59.1812	55.8738	53.3072	51.0914	49.0618	47.263	46.2041	45.0611	44.2391	44.0174	43.5646	43.5259	42.8937	42.4902
1.01998	34.1065	33.8878	33.9387	33.8354	33.7694	33.9325	33.8274	33.9736	34.4875	34.5368	34.8116	34.8491	35.1379	34.9125	34.9348	34.887	35.111	35.0935	35.1773	35.5782	36.2211	37.1175	38.6801	41.382	45.0033	49.7187	55.3537	61.9805	69.6823	76.6823	78.3294	73.674	69.8995	65.3333	61.5053	58.5499	55.4121	52.9331	50.6678	48.7574	47.1016	45.9915	44.8077	44.0366	43.826	43.4705	43.2742	42.7564	42.3952
1.0257	33.9818	33.7845	33.8891	33.7692	33.7396	33.809	33.6315	33.835	34.398	34.4409	34.6566	34.6479	35.0225	34.7395	34.8164	34.7185	34.8706	34.9795	35.0512	35.4811	36.0666	36.869	38.4035	41.0582	44.6116	49.3111	54.8102	61.2791	68.7805	75.6165	77.3101	72.6119	69.1204	64.5629	60.8038	57.9185	54.8768	52.4372	50.168	48.3257	46.8695	45.6953	44.5754	43.8088	43.6681	43.2079	43.0426	42.5081	42.2039
1.03141	33.7851	33.5887	33.7326	33.6764	33.6181	33.7145	33.6063	33.7238	34.2792	34.2647	34.4368	34.4865	34.8428	34.5138	34.6607	34.5196	34.7948	34.7942	34.9231	35.3038	35.8873	36.6789	38.2431	40.7847	44.2387	48.8443	54.3756	60.6842	67.9459	74.6687	76.3286	71.7707	68.2847	63.8862	60.186	57.3655	54.3243	51.9484	49.7544	47.95	46.5346	45.3794	44.3023	43.6987	43.5013	43.0326	42.8748	42.292	41.9723
1.03713	33.5761	33.4735	33.5565	33.52	33.4394	33.5701	33.4984	33.5403	34.0608	34.0116	34.2242	34.3914	34.6742	34.3637	34.4942	34.4345	34.7684	34.627	34.815	35.1583	35.6925	36.5093	38.0454	40.6128	43.9769	48.4564	53.95	60.0602	67.1839	73.8016	75.3849	71.0325	67.5001	63.1359	59.5909	56.754	53.8402	51.4546	49.3483	47.6614	46.1335	45.0791	44.0655	43.4047	43.2365	42.8533	42.6482	42.195	41.7313
1.04284	33.4166	33.3253	33.3631	33.3276	33.2391	33.3663	33.3269	33.3193	33.8026	33.8956	34.0264	34.137	34.4267	34.1977	34.2121	34.143	34.4478	34.3499	34.4603	34.8459	35.4177	36.2448	37.7218	40.3365	43.6531	48.012	53.2901	59.2533	66.3381	72.8295	74.3083	70.0737	66.6085	62.3028	58.8332	56.0532	53.2818	50.8997	48.8413	47.14	45.6487	44.7037	43.7675	42.9753	42.8616	42.476	42.3414	41.9239	41.3743
1.04856	33.3176	33.1748	33.218	33.1922	33.1126	33.2647	33.2034	33.2235	33.6362	33.8189	33.9741	34.0411	34.2492	34.0963	34.1007	34.0226	34.2996	34.2597	34.3235	34.6243	35.312	36.1288	37.577	40.0211	43.3466	47.6954	52.8003	58.6987	65.561	71.7868	73.3271	69.194	65.8397	61.6531	58.2158	55.5256	52.7967	50.592	48.5205	46.8406	45.3368	44.4666	43.5003	42.7923	42.6325	42.2353	42.2442	41.7537	41.2844
1.05427	33.2451	33.1335	33.1378	33.1416	33.0859	33.1934	33.1334	33.1522	33.6259	33.779	33.9076	34.0446	34.2843	34.0958	34.0323	34.0865	34.1875	34.2768	34.3272	34.5566	35.2886	35.9759	37.4516	39.7818	43.0758	47.3787	52.4413	58.1822	64.8288	70.8078	72.5021	68.4055	65.1382	61.07	57.6729	55.038	52.3968	50.2572	48.2066	46.6574	45.0907	44.2097	43.2942	42.5714	42.4686	42.0561	42.0822	41.5688	41.2041
1.05998	33.115	32.9821	33.0173	32.9712	33.0261	33.0364	33.0339	32.9958	33.6265	33.674	33.7676	33.8944	34.0844	33.911	33.8412	33.9712	33.9601	34.1242	34.1243	34.3904	35.0992	35.7276	37.1506	39.5417	42.6643	46.8018	51.8804	57.6021	64.0465	69.9514	71.588	67.5486	64.3415	60.4417	56.9924	54.5017	51.9578	49.7576	47.7939	46.2382	44.7138	43.8386	42.9921	42.2732	42.2146	41.7638	41.8322	41.2602	40.9493
1.0657	32.9885	32.7306	32.9331	32.8088	32.8683	32.8631	32.8146	32.8551	33.4731	33.4691	33.601	33.7199	33.8852	33.7252	33.7791	33.745	33.8437	33.9385	33.9384	34.2408	34.892	35.6226	36.8457	39.2297	42.2974	46.334	51.3613	57.0326	63.2958	69.05	70.5507	66.6244	63.5467	59.6628	56.3086	53.8829	51.3521	49.3438	47.3775	45.8306	44.3299	43.5437	42.6529	41.9885	41.9484	41.5258	41.5097	41.0566	40.7277
1.07141	32.8245	32.6039	32.7676	32.7473	32.7844	32.7668	32.6689	32.7815	33.2221	33.3567	33.5316	33.5891	33.8187	33.603	33.7107	33.6536	33.8222	33.8664	33.8443	34.1334	34.8347	35.539	36.7482	39.0529	41.98	46.0481	50.9845	56.4162	62.6727	68.1847	69.7026	65.8365	62.8698	59.0141	55.8673	53.4216	50.9442	48.9378	46.9982	45.4717	44.1383	43.372	42.4579	41.8364	41.7346	41.4703	41.2834	40.9664	40.6039
1.07713	32.6878	32.4942	32.5515	32.5892	32.5924	32.5936	32.56	32.6943	33.0543	33.1752	33.3716	33.418	33.6833	33.4182	33.5005	33.5421	33.6799	33.6851	33.665	33.8968	34.6983	35.3024	36.5939	38.9003	41.6903	45.7354	50.4933	55.8606	62.0389	67.3922	68.8671	65.0869	62.2043	58.3332	55.3931	52.9947	50.6194	48.4969	46.6589	45.1924	43.9375	43.106	42.2433	41.6475	41.57	41.275	41.0784	40.7644	40.4102
1.08284	32.6929	32.5272	32.5009	32.5236	32.4666	32.6125	32.53	32.7119	33.0349	33.1275	33.3068	33.4484	33.6344	33.4173	33.3938	33.4419	33.6069	33.6022	33.6459	33.9566	34.5406	35.225	36.4705	38.727	41.563	45.4997	50.1052	55.3944	61.3826	66.6776	68.0695	64.377	61.5802	57.7949	54.905	52.5396	50.2514	48.1123	46.4287	44.9077	43.7501	42.8879	42.035	41.459	41.4198	41.1191	40.9823	40.6313	40.225
1.08855	32.5109	32.4834	32.3854	32.3815	32.325	32.5225	32.4062	32.5034	32.9325	33.05	33.0865	33.2844	33.4326	33.2608	33.3081	33.3426	33.4372	33.422	33.4839	33.8766	34.3372	34.9677	36.2918	38.3775	41.2444	45.0936	49.6141	54.7541	60.5756	65.8511	67.2345	63.4761	60.8436	57.1342	54.2621	51.9535	49.5967	47.6485	46.0544	44.5585	43.4143	42.4915	41.7172	41.1625	41.1284	40.9022	40.8404	40.3787	40.0026
1.09427	32.408	32.4031	32.3552	32.2704	32.251	32.4065	32.2925	32.3451	32.8033	32.8681	32.9209	33.1412	33.2813	33.093	33.2096	33.2236	33.2607	33.2862	33.2945	33.661	34.197	34.7989	36.1343	38.1122	41.0211	44.669	49.1526	54.2035	59.912	65.0879	66.42	62.7269	60.1746	56.5246	53.757	51.4556	49.1529	47.3268	45.7136	44.2958	43.0686	42.2552	41.4995	40.9152	40.8941	40.6418	40.6278	40.2467	39.8328
1.09998	32.393	32.2836	32.3483	32.2596	32.2368	32.3068	32.2091	32.2858	32.7124	32.7472	32.9707	33.1133	33.2073	33.0673	33.1275	33.1284	33.2556	33.3149	33.255	33.5264	34.1323	34.7818	36.0279	38.0391	40.7922	44.3692	48.7833	53.726	59.3565	64.3754	65.7244	62.1483	59.5701	55.9398	53.2296	51.0815	48.8831	47.0594	45.4747	44.0044	42.8269	42.1183	41.3911	40.7004	40.6851	40.5083	40.4367	40.0734	39.7314
1.1057	32.2134	32.1032	32.1535	32.0812	32.1144	32.0634	32.0022	32.1707	32.5358	32.6165	32.8853	32.9145	33.0334	32.9187	32.8617	32.9012	33.1165	33.0609	33.1229	33.3177	33.9022	34.5321	35.7598	37.8258	40.4455	44.0416	48.2364	53.0572	58.6229	63.526	64.8366	61.3892	58.8442	55.3192	52.6549	50.5407	48.4584	46.6271	45.1362	43.6516	42.5718	41.8416	41.0366	40.4762	40.4801	40.2611	40.2548	39.8216	39.5681
1.11141	32.336	32.161	32.1693	32.0996	32.2038	32.1241	32.1672	32.2588	32.6675	32.6849	32.8693	33.0113	33.1619	32.9916	32.9455	32.8628	33.1523	33.0616	33.1752	33.4939	33.9886	34.634	35.8299	37.8735	40.4691	44.0688	48.1223	52.8901	58.36	63.1941	64.2852	61.03	58.5462	55.0694	52.4978	50.4348	48.3333	46.439	45.0211	43.6004	42.5943	41.8372	41.0013	40.5263	40.5011	40.2887	40.3344	39.8859	39.6661
1.11713	32.8875	32.7553	32.7123	32.7475	32.7322	32.7162	32.703	32.7558	33.1904	33.1391	33.4136	33.541	33.7376	33.5707	33.483	33.4267	33.6377	33.6598	33.7394	34.0177	34.5686	35.2353	36.4209	38.489	41.0838	44.6871	48.8302	53.4997	59.002	63.8473	64.8618	61.6117	59.1545	55.72	53.1887	51.1201	48.8774	47.0678	45.5895	44.1672	43.1972	42.4548	41.6817	41.173	41.1035	40.9542	40.8905	40.478	40.1923
1.12284	33.2422	33.1573	32.9885	33.1531	33.0286	33.0552	32.9751	32.9899	33.451	33.5441	33.737	33.8021	34.0264	33.8078	33.8024	33.7634	33.9042	33.979	33.9941	34.289	34.8294	35.4643	36.568	38.6414	41.2224	44.8331	49.008	53.5941	58.9527	63.8379	64.922	61.6133	59.2057	55.8091	53.3347	51.3258	49.0849	47.3574	45.8702	44.5773	43.4986	42.7984	42.118	41.5057	41.5539	41.3361	41.2193	40.7777	40.5461
1.12855	33.4694	33.3032	33.1448	33.2784	33.1869	33.2351	33.1369	33.1627	33.6851	33.8146	33.8225	33.9407	34.1954	33.9278	33.9949	34.0268	34.0851	34.0899	34.0782	34.4198	34.9696	35.5313	36.6141	38.6594	41.3342	44.9082	48.9488	53.6142	58.8206	63.6179	64.7512	61.4269	58.9958	55.613	53.1726	51.205	49.0457	47.3588	45.9085	44.6851	43.5371	42.897	42.2679	41.6983	41.7628	41.4432	41.4496	40.9767	40.7191
1.13427	33.3445	33.1729	33.0887	33.1786	33.0807	33.0614	33.0809	33.0928	33.6557	33.735	33.7267	33.8466	34.1024	33.9238	33.895	34.0182	34.0237	34.0457	34.0449	34.3481	34.9881	35.5271	36.6046	38.553	41.1949	44.7113	48.7502	53.3694	58.4376	63.0964	64.2548	61.014	58.6231	55.3071	52.8664	50.8806	48.8466	47.208	45.8025	44.4975	43.2975	42.7863	42.1224	41.6208	41.6313	41.3507	41.4246	40.9819	40.7345
1.13998	33.2833	33.1375	33.0904	33.108	33.1007	33.0838	33.13	33.0636	33.5448	33.7027	33.7077	33.8818	34.0047	33.9685	33.9116	33.9827	34.0213	34.0523	34.0886	34.376	34.9805	35.5303	36.6154	38.502	41.0746	44.5219	48.5022	53.0584	58.0467	62.5973	63.7806	60.5226	58.1234	55.102	52.5948	50.618	48.6668	47.0617	45.6277	44.4207	43.189	42.7434	42.0881	41.5192	41.459	41.2484	41.2925	40.994	40.7594
1.1457	33.4516	33.2773	33.2633	33.2398	33.2995	33.3347	33.3118	33.273	33.6952	33.8422	33.9212	34.1006	34.1542	34.1281	34.0365	34.0705	34.1965	34.1707	34.2896	34.507	35.0247	35.5912	36.7766	38.6363	41.2473	44.5747	48.5023	52.823	57.8279	62.3601	63.4932	60.1931	57.8526	54.8668	52.3677	50.4877	48.6394	47.015	45.5973	44.4836	43.3446	42.8457	42.2416	41.6274	41.5359	41.269	41.3564	41.1463	40.8498
1.15141	33.3602	33.255	33.292	33.2088	33.2547	33.2876	33.2466	33.2448	33.7062	33.7816	33.9078	34.0486	34.235	34.1359	34.0607	34.0215	34.167	34.139	34.1266	34.3406	34.8359	35.4391	36.5834	38.4836	41.0032	44.2995	48.163	52.3657	57.3062	61.7371	62.9244	59.666	57.4882	54.4487	51.9467	50.1026	48.2351	46.6148	45.3103	44.1823	43.1182	42.6699	42.0087	41.4069	41.438	41.2918	41.2754	40.9821	40.7808
1.15713	33.3251	33.1666	33.2472	33.2398	33.2445	33.3328	33.2152	33.2843	33.7318	33.7784	33.863	34.1113	34.2826	34.0752	34.0732	34.0407	34.1737	34.1218	34.0641	34.3028	34.8477	35.4166	36.5479	38.423	40.8321	44.192	47.8688	52.0158	56.852	61.0759	62.382	59.132	57.0927	54.125	51.6167	49.9207	47.9337	46.3617	45.0793	44.0112	43.0202	42.5025	41.863	41.3048	41.4477	41.2634	41.1593	40.8961	40.7457
1.16284	33.5015	33.3408	33.3523	33.377	33.2899	33.4269	33.3181	33.4336	33.8806	33.9903	33.9735	34.1826	34.2936	34.1009	34.2018	34.0944	34.1937	34.2156	34.2077	34.5044	35.0363	35.5701	36.7433	38.5068	40.8973	44.1688	47.763	51.8479	56.653	60.7162	61.8882	58.8402	56.7914	53.8992	51.4523	49.8283	47.8749	46.4253	45.1627	44.1112	43.0261	42.5076	41.9273	41.4456	41.5268	41.2855	41.3149	41.0503	40.7884
1.16855	33.3911	33.2604	33.219	33.2278	33.1736	33.3549	33.2415	33.3009	33.7218	33.8321	33.8547	34.056	34.2036	34.0226	34.0471	33.945	34.0692	34.1023	34.0814	34.3653	34.8868	35.4011	36.509	38.3151	40.7667	43.8251	47.36	51.4482	56.2	60.2621	61.2583	58.2825	56.2592	53.3947	51.1117	49.4404	47.5675	46.1514	44.9142	43.9061	42.7921	42.2921	41.7095	41.1801	41.3819	41.1457	41.1651	40.8362	40.5821
1.17427	33.2938	33.1841	33.0704	33.1008	33.0778	33.2206	33.0926	33.1074	33.542	33.6615	33.7004	33.966	34.0634	33.8722	33.8127	33.7792	33.9422	33.9943	33.9978	34.1478	34.6776	35.2285	36.2533	38.1006	40.4659	43.4861	46.9433	50.9465	55.584	59.6695	60.5895	57.6884	55.7794	52.9085	50.6792	49.0942	47.2314	45.83	44.6734	43.6341	42.6763	42.1409	41.4896	41.0176	41.2028	41.0024	41.017	40.6467	40.4492
1.17998	33.264	33.1712	33.0436	33.1251	33.1239	33.1486	33.0702	33.1352	33.4981	33.5671	33.6384	33.8064	34.0633	33.8174	33.7957	33.6783	33.8563	33.896	34.0441	34.1889	34.6798	35.1946	36.1743	37.9637	40.2696	43.2084	46.7367	50.5186	55.0314	59.1875	60.0461	57.3237	55.3604	52.5229	50.3576	48.8055	46.9928	45.6937	44.5866	43.4232	42.6392	42.0689	41.3839	41.0269	41.0033	40.9192	40.9563	40.5891	40.4082
1.1857	33.0673	33.053	32.9566	32.9798	32.962	33.0358	32.9678	32.9638	33.2831	33.2842	33.516	33.6243	33.8781	33.6789	33.6903	33.5411	33.758	33.7006	33.8243	34.0774	34.5256	34.9942	35.9669	37.6525	40.0021	42.9075	46.3722	50.0759	54.5498	58.5256	59.4267	56.6908	54.779	52.0041	50.0262	48.3967	46.5952	45.3976	44.2205	43.1244	42.376	41.7856	41.2032	40.7968	40.8606	40.7326	40.6929	40.3875	40.2657
1.19141	32.9442	32.903	32.817	32.8148	32.7813	32.9093	32.8305	32.7814	33.2103	33.1521	33.3969	33.4813	33.6567	33.5938	33.5673	33.4084	33.6437	33.6657	33.7237	33.909	34.3754	34.8141	35.87	37.5193	39.7623	42.7402	46.0416	49.7108	54.1022	57.9743	58.7912	56.1658	54.3059	51.5521	49.561	47.9857	46.3408	44.9845	43.8842	42.8695	42.084	41.523	40.9627	40.5766	40.7059	40.5578	40.5739	40.2748	40.1361
1.19712	33.0825	32.8832	32.8386	32.8641	32.8189	33.0341	32.8751	32.9441	33.3777	33.2759	33.5399	33.5807	33.7393	33.7003	33.5905	33.5547	33.7791	33.8062	33.826	33.885	34.4054	34.8729	35.9176	37.5527	39.7205	42.6878	45.8856	49.4722	53.7532	57.5507	58.4296	55.9337	53.9436	51.2518	49.3774	47.7597	46.2239	44.9047	43.7718	42.8203	42.0029	41.4814	40.9411	40.5708	40.7043	40.627	40.6712	40.3344	40.1455
1.20284	33.1411	32.905	32.9743	32.9554	32.939	33.099	32.9451	33.0391	33.4368	33.3551	33.5542	33.6591	33.9374	33.6994	33.675	33.686	33.8862	33.9078	33.9046	33.9448	34.3809	34.8997	35.8931	37.5418	39.6939	42.6639	45.7468	49.2254	53.4364	57.0018	58.0857	55.5166	53.5862	50.9577	49.0885	47.5766	46.0628	44.8716	43.6445	42.8053	41.944	41.534	40.943	40.5929	40.7743	40.6248	40.6101	40.3603	40.234
1.20855	33.0205	32.8429	32.8882	32.8505	32.9073	32.9477	32.7389	32.8478	33.2223	33.2567	33.3435	33.5385	33.7914	33.5049	33.4525	33.5602	33.7254	33.7082	33.7372	33.8167	34.2882	34.7518	35.7225	37.3709	39.4344	42.3878	45.39	48.8697	52.9595	56.3853	57.4841	54.8346	53.0249	50.5083	48.6319	47.2161	45.7391	44.4802	43.335	42.5107	41.7284	41.3784	40.7319	40.4073	40.587	40.3956	40.3853	40.0253	40.0142
1.21427	32.9772	32.7706	32.6932	32.7696	32.7769	32.7745	32.7031	32.7187	33.0438	33.1106	33.2376	33.5122	33.6431	33.4049	33.3246	33.4705	33.644	33.5517	33.5744	33.6813	34.1586	34.5836	35.5855	37.1813	39.1989	42.0575	45.0531	48.5728	52.4768	55.9176	56.9297	54.2678	52.6016	50.0402	48.2622	46.8353	45.3994	44.1786	43.1264	42.2986	41.5171	41.1226	40.5803	40.3127	40.445	40.2824	40.3102	39.9029	39.7784
1.21998	32.723	32.5293	32.426	32.6827	32.5181	32.4893	32.5459	32.5237	32.8537	32.9073	33.0927	33.2405	33.3868	33.1993	33.2444	33.1686	33.3251	33.2306	33.3534	33.4812	33.8464	34.3761	35.3609	36.8976	38.9523	41.7605	44.6369	47.976	51.8772	55.3298	56.2813	53.6607	52.0407	49.6046	47.9095	46.515	45.0164	43.8201	42.8424	42.0415	41.0925	40.7523	40.3138	40.0801	40.1709	39.9388	40.0382	39.707	39.5881
1.2257	32.5795	32.4067	32.3617	32.5607	32.4104	32.4359	32.4834	32.412	32.7987	32.8738	33.1287	33.0847	33.2428	33.2156	33.2545	33.0544	33.1769	33.0863	33.2984	33.3447	33.7708	34.2874	35.1428	36.6289	38.6446	41.458	44.2805	47.4486	51.3589	54.7104	55.6327	53.1199	51.4836	49.2232	47.5714	46.1581	44.768	43.4391	42.663	41.8276	40.7558	40.4972	40.0696	39.8696	39.9223	39.7048	39.8302	39.4402	39.5106
1.23141	32.7619	32.6282	32.5842	32.5409	32.5855	32.7517	32.6692	32.586	32.9727	33.0443	33.2315	33.3303	33.5281	33.3652	33.3655	33.2721	33.4583	33.422	33.5338	33.5016	33.9961	34.4665	35.2777	36.7817	38.6904	41.3794	44.2254	47.4987	51.2939	54.5221	55.3507	53.0222	51.4491	49.1039	47.426	46.1409	44.736	43.572	42.7717	41.8975	41.0552	40.7448	40.2568	40.0315	40.1703	40.0069	40.0741	39.759	39.6186
1.23712	32.7849	32.6084	32.5716	32.538	32.6588	32.769	32.6594	32.6233	32.9554	33.0169	33.1617	33.2519	33.4986	33.2882	33.2916	33.2456	33.3981	33.427	33.4998	33.5606	33.9755	34.4532	35.3541	36.7669	38.6973	41.34	44.1003	47.3452	51.0732	54.1869	54.98	52.6531	51.1405	48.8129	47.1607	45.9989	44.6094	43.5272	42.5938	41.8098	41.0838	40.7645	40.2858	40.0424	40.207	40.0426	40.1302	39.7616	39.5599
1.24284	32.8294	32.6484	32.6183	32.5642	32.6431	32.67	32.701	32.614	32.8944	32.9727	33.1017	33.1901	33.4358	33.2454	33.2854	33.2182	33.3905	33.3753	33.5123	33.5948	33.9485	34.3456	35.3192	36.6706	38.6422	41.1946	43.9709	47.0883	50.7357	53.8348	54.6045	52.2284	50.8981	48.5557	47.0174	45.7383	44.4035	43.4035	42.4375	41.5988	40.9858	40.6249	40.2496	39.947	40.1074	39.9812	39.9861	39.7372	39.537
1.24855	32.7357	32.5877	32.5526	32.5116	32.5049	32.5439	32.535	32.5626	32.8563	32.8988	33.0362	33.1818	33.3305	33.1663	33.2859	33.1587	33.3151	33.2243	33.3445	33.4329	33.8261	34.2264	35.2101	36.5686	38.5239	40.8871	43.7018	46.7602	50.2929	53.4173	54.2903	51.8386	50.5528	48.2792	46.7123	45.4714	44.1817	43.2474	42.2884	41.4086	40.8573	40.4678	40.1789	39.7749	39.9521	39.8775	39.8966	39.6525	39.4855
1.25427	32.6361	32.5231	32.52	32.5451	32.439	32.6011	32.4486	32.5433	32.8538	32.8772	32.997	33.1552	33.3068	33.198	33.1686	33.1401	33.3148	33.208	33.2381	33.4132	33.7294	34.1718	35.1166	36.499	38.3421	40.7877	43.499	46.5478	49.9372	53.0229	53.932	51.5486	50.1469	47.9798	46.4905	45.2533	44.0102	43.0878	42.2641	41.2736	40.8214	40.3715	40.1128	39.75	39.8167	39.8032	39.902	39.5954	39.4629
1.25998	32.5626	32.5303	32.5052	32.5186	32.469	32.6331	32.4126	32.4282	32.7842	32.8941	32.9722	33.1084	33.3469	33.2061	33.0515	33.0775	33.355	33.2086	33.2073	33.3931	33.7154	34.1438	34.9807	36.3749	38.1501	40.6603	43.2899	46.2502	49.6343	52.5104	53.3527	51.2239	49.7366	47.6432	46.2046	45.019	43.8092	42.8249	42.023	41.2168	40.7188	40.2325	39.9722	39.715	39.7577	39.7508	39.8741	39.5446	39.3788
1.26569	32.617	32.5089	32.4996	32.5734	32.5525	32.6571	32.4488	32.4887	32.9323	32.925	33.0009	33.1293	33.4713	33.2228	33.0948	33.1374	33.3474	33.2228	33.2454	33.461	33.8072	34.1143	34.9992	36.4062	38.145	40.5986	43.1851	45.971	49.3736	52.1368	52.9246	50.8762	49.4886	47.3943	45.9817	44.8569	43.6844	42.6682	41.8916	41.207	40.6379	40.2187	39.9038	39.6419	39.7639	39.7534	39.8322	39.5397	39.334
1.27141	32.7086	32.6364	32.516	32.6874	32.6065	32.7214	32.5484	32.6102	33.0067	32.9763	33.0705	33.1778	33.4417	33.2625	33.2776	33.2201	33.4531	33.2764	33.2748	33.4873	33.8178	34.1022	34.9569	36.4764	38.1459	40.5372	43.1733	45.8598	49.1651	51.8382	52.61	50.6275	49.3177	47.3283	45.8679	44.83	43.5935	42.7171	41.9549	41.2127	40.6733	40.2356	39.9024	39.6706	39.8175	39.7768	39.7976	39.5765	39.3497
1.27712	32.7036	32.5762	32.4731	32.624	32.5109	32.6735	32.5671	32.534	32.8542	32.8984	33.0082	33.2032	33.3444	33.17	33.2955	33.129	33.3115	33.1518	33.2295	33.3543	33.7364	34.0906	34.7639	36.3344	37.9518	40.292	42.8958	45.6058	48.8104	51.5195	52.2972	50.2848	48.9544	47.0172	45.5618	44.619	43.3436	42.5415	41.7925	41.1335	40.5406	40.1529	39.8004	39.5538	39.7006	39.6136	39.6833	39.458	39.2988
1.28284	32.6743	32.5013	32.3823	32.4821	32.3978	32.5567	32.477	32.4125	32.814	32.7718	32.9136	33.1193	33.2941	33.0966	33.1897	33.0983	33.1275	33.1404	33.1624	33.3013	33.694	34.0506	34.6825	36.2151	37.7919	40.0747	42.6107	45.2993	48.446	51.1863	51.9109	49.9454	48.6144	46.6161	45.2289	44.3676	43.1375	42.3036	41.5708	40.9686	40.4263	40.1009	39.7988	39.4588	39.6088	39.5433	39.6356	39.3775	39.275
1.28855	32.763	32.5515	32.4569	32.5475	32.494	32.5953	32.5396	32.5212	32.7879	32.7707	32.9488	33.121	33.3837	33.2506	33.2184	33.1824	33.2482	33.3049	33.2816	33.3747	33.7185	34.0786	34.8142	36.2166	37.8165	40.0102	42.5067	45.159	48.2533	50.9261	51.5782	49.7473	48.3537	46.4505	45.1349	44.2498	42.9845	42.2692	41.5887	40.894	40.3966	40.1818	39.8464	39.5327	39.6326	39.5611	39.7078	39.4858	39.3899
1.29427	32.7257	32.5484	32.4423	32.5135	32.4649	32.5473	32.431	32.5038	32.738	32.7722	32.9455	33.088	33.3943	33.1968	33.1998	33.1454	33.2947	33.329	33.1967	33.2692	33.5991	33.9414	34.7811	36.1065	37.7037	39.9228	42.2944	44.9166	47.9997	50.5919	51.1962	49.3323	48.0387	46.1781	44.8799	44.0032	42.796	42.1038	41.4756	40.7884	40.2606	40.0457	39.7349	39.4613	39.5426	39.4901	39.6067	39.4706	39.3187
1.29998	32.7086	32.495	32.4072	32.4462	32.3725	32.5552	32.3447	32.4128	32.7739	32.7882	32.933	33.0485	33.2636	33.0667	33.1624	33.0326	33.1962	33.275	33.107	33.1923	33.5329	33.8857	34.6528	36.0279	37.6142	39.8025	42.1248	44.6985	47.7043	50.1444	50.8494	48.9774	47.7539	45.9267	44.5891	43.8182	42.7083	41.9654	41.2969	40.6212	40.1687	39.9209	39.6129	39.3916	39.5168	39.5152	39.6295	39.401	39.2512
1.30569	32.6897	32.5247	32.5349	32.542	32.509	32.5892	32.5342	32.4612	32.8707	32.9172	33.0448	33.1194	33.2384	33.1357	33.1745	33.0232	33.246	33.2139	33.2584	33.2787	33.5477	34.0047	34.6824	36.0203	37.5822	39.7472	42.0382	44.6058	47.4696	49.8413	50.4644	48.7371	47.5923	45.7751	44.4832	43.7251	42.6754	41.8856	41.2464	40.5861	40.1369	39.9206	39.6273	39.4686	39.6273	39.5785	39.6847	39.4187	39.2816
1.31141	32.6908	32.6261	32.6389	32.623	32.676	32.6913	32.6409	32.6054	32.9802	32.9966	33.1076	33.1471	33.382	33.1989	33.2141	33.0976	33.3593	33.2524	33.3177	33.377	33.6493	33.9828	34.7086	35.9578	37.5259	39.6769	41.9403	44.4471	47.2549	49.6832	50.1596	48.4348	47.4007	45.7149	44.4338	43.599	42.683	41.876	41.1987	40.5963	40.1422	39.9156	39.5842	39.5032	39.6595	39.585	39.6947	39.4731	39.3745
1.31712	32.6529	32.5441	32.5194	32.5193	32.5579	32.7016	32.5723	32.6314	32.9808	32.8778	32.9641	33.0934	33.3069	33.116	33.1138	33.0665	33.2891	33.2063	33.2243	33.3802	33.6218	33.9072	34.6337	35.7407	37.4443	39.4626	41.7229	44.1275	46.8543	49.2905	49.8261	48.1511	47.161	45.4499	44.3162	43.4049	42.5373	41.7431	41.1226	40.5502	40.0654	39.8191	39.4517	39.4184	39.5601	39.5772	39.655	39.4482	39.4175
1.32284	32.5379	32.4747	32.4272	32.4737	32.4415	32.6268	32.5326	32.6185	32.8718	32.8126	32.8961	33.0983	33.2475	33.1448	33.0991	33.1407	33.2515	33.1635	33.1445	33.2596	33.5208	33.8412	34.5468	35.6076	37.3308	39.3038	41.5153	43.8522	46.5986	48.8814	49.4903	47.8896	46.8599	45.1667	44.017	43.1661	42.2854	41.5448	41.0231	40.4127	39.958	39.6842	39.4363	39.3652	39.5421	39.5326	39.578	39.3588	39.3613
1.32855	32.4987	32.4334	32.3599	32.3992	32.4323	32.5204	32.414	32.5121	32.7522	32.7789	32.7918	33.0277	33.19	33.112	33.0724	33.0888	33.1624	33.0632	33.1144	33.1618	33.5458	33.7309	34.4811	35.5916	37.1576	39.1427	41.3066	43.6371	46.2789	48.514	49.155	47.5705	46.4598	44.8517	43.6868	42.9948	42.138	41.3576	40.8713	40.2529	39.8019	39.6586	39.4578	39.3383	39.4431	39.3512	39.499	39.2982	39.1807
1.33427	32.6531	32.5288	32.4094	32.4881	32.496	32.5407	32.4906	32.5184	32.8104	32.8419	32.9196	33.0541	33.2544	33.1341	33.1581	33.1	33.2164	33.1491	33.1818	33.1735	33.6198	33.786	34.4766	35.6729	37.181	39.1367	41.2686	43.5429	46.0765	48.3113	48.9509	47.3658	46.2291	44.6833	43.6294	42.9507	42.1581	41.3446	40.951	40.2266	39.84	39.7498	39.534	39.352	39.5168	39.3842	39.5959	39.4134	39.2438
1.33998	32.6518	32.562	32.3804	32.426	32.4557	32.5186	32.5616	32.5735	32.8129	32.7946	32.9688	33.0909	33.2742	33.1139	33.1671	33.1888	33.2608	33.2462	33.1796	33.2203	33.5375	33.8575	34.5597	35.7564	37.2022	39.1076	41.255	43.385	45.9278	48.1408	48.6681	47.1194	46.1183	44.5051	43.5545	42.8364	42.0065	41.2787	40.9181	40.2149	39.8617	39.6921	39.493	39.3041	39.5517	39.3837	39.6247	39.3938	39.1917
1.34569	32.6519	32.4785	32.2836	32.3531	32.4075	32.4242	32.4721	32.4715	32.7923	32.7695	32.9061	33.0241	33.2059	33.0344	33.0582	33.1458	33.1632	33.1918	33.1056	33.1969	33.47	33.757	34.5174	35.6173	37.0363	39.0501	40.9807	43.1728	45.6261	47.8177	48.3474	46.8533	45.8713	44.2949	43.3126	42.6543	41.7366	41.2082	40.7187	40.1258	39.8497	39.6163	39.4264	39.2392	39.4821	39.3032	39.6107	39.3663	39.1233
1.35141	32.6531	32.3858	32.2399	32.3904	32.3952	32.3865	32.3713	32.3354	32.7667	32.7117	32.826	32.9841	33.1973	32.9865	33.0029	33.0399	33.1371	33.1354	33.0478	33.1626	33.4085	33.6708	34.3816	35.4416	36.8316	38.9001	40.7673	42.9284	45.3651	47.4933	48.1121	46.5069	45.6371	44.1214	43.051	42.4968	41.6247	41.0592	40.5603	39.9917	39.7163	39.5338	39.2955	39.1116	39.3708	39.2512	39.4896	39.3055	39.1302
1.35712	32.5779	32.4007	32.3027	32.3542	32.4015	32.4104	32.344	32.3947	32.7192	32.8024	32.7974	33.0415	33.1753	32.9567	33.0083	32.9228	33.1683	33.0556	32.9864	33.1518	33.3999	33.6517	34.3528	35.3472	36.7536	38.7793	40.655	42.6757	45.1642	47.2187	47.7713	46.1973	45.38	43.9406	42.8827	42.2917	41.5518	40.9439	40.5253	39.9644	39.623	39.4572	39.2343	39.0904	39.2842	39.209	39.4442	39.2659	39.124
1.36284	32.4995	32.4046	32.2533	32.2513	32.3042	32.4169	32.3332	32.4084	32.6506	32.7472	32.7624	32.9464	33.1219	32.9196	32.9152	32.7786	33.0296	32.947	33.0217	33.0819	33.3828	33.5567	34.2706	35.3289	36.7469	38.6128	40.4815	42.4942	44.8674	46.867	47.4279	45.9325	45.1109	43.6491	42.6481	42.0906	41.3513	40.8454	40.3664	39.8888	39.544	39.4403	39.1818	39.0389	39.2978	39.2097	39.3853	39.2642	39.1756
1.36855	32.4149	32.2391	32.065	32.1482	32.1908	32.2662	32.1609	32.2779	32.5287	32.4949	32.6342	32.7561	32.9975	32.8092	32.6743	32.6554	32.8499	32.8535	32.8774	32.9212	33.2499	33.4682	34.0976	35.1624	36.6453	38.3422	40.2436	42.2617	44.5627	46.4273	46.99	45.539	44.7812	43.2806	42.3938	41.8431	41.1182	40.6405	40.0545	39.7274	39.4075	39.2856	39.0613	38.9468	39.205	39.1998	39.291	39.1392	39.1579
1.37426	32.2929	32.1081	31.937	32.095	32.1106	32.0643	32.0243	32.1546	32.3487	32.2735	32.4853	32.607	32.8502	32.6668	32.5771	32.607	32.7224	32.7427	32.7542	32.82	33.138	33.2989	33.9207	34.9795	36.3661	38.0712	40.0222	41.9864	44.359	46.1095	46.6791	45.2598	44.4447	43.0199	42.204	41.6869	40.9336	40.4223	39.8873	39.6168	39.2301	39.166	39.014	38.8253	39.0504	39.0253	39.2197	38.9928	38.9843
1.37998	32.2558	32.1297	31.9593	32.0964	32.1961	32.0727	32.0903	32.0804	32.3171	32.3283	32.527	32.6613	32.8157	32.7238	32.6567	32.7349	32.7613	32.7857	32.8221	32.8608	33.1429	33.2679	33.952	34.967	36.4059	37.9992	39.8987	41.8422	44.1718	45.9351	46.4811	45.1035	44.2648	42.8813	42.0972	41.6493	40.8239	40.3124	39.9432	39.6114	39.2154	39.2302	39.1287	38.8313	39.09	39.0572	39.2486	39.0341	38.9326
1.38569	32.1054	31.9389	31.9551	32.0295	32.1199	32.1706	32.0455	31.9967	32.2195	32.3241	32.443	32.6495	32.7293	32.6461	32.5016	32.5577	32.7195	32.6219	32.7107	32.7753	32.9899	33.2484	33.8851	34.8891	36.2936	37.9482	39.6994	41.5972	43.8141	45.6269	46.183	44.7763	44.0299	42.6814	41.8629	41.4837	40.652	40.2132	39.7614	39.4414	39.1025	39.1303	39.0926	38.7248	39.0349	39.0339	39.204	39.0217	38.9271
1.39141	32.0514	31.8156	31.937	31.9597	31.8986	32.0883	31.9367	31.8938	32.1542	32.1465	32.3254	32.5245	32.712	32.4925	32.4053	32.4003	32.625	32.5287	32.5676	32.683	32.9114	33.0648	33.7399	34.798	36.0903	37.8085	39.5224	41.3047	43.4237	45.2694	45.8065	44.5162	43.7687	42.4295	41.6347	41.2068	40.483	40.0818	39.5802	39.2874	38.9445	38.9303	38.8842	38.5699	38.8884	38.9124	39.0863	38.8939	38.7783
1.39712	31.994	31.8268	31.8354	31.9462	31.7983	31.9793	31.8712	31.8606	32.1255	32.0768	32.2071	32.4365	32.6493	32.3793	32.3725	32.3313	32.5844	32.4717	32.4684	32.5725	32.8109	32.9512	33.6083	34.7041	35.9858	37.6026	39.3266	41.0833	43.2003	44.9971	45.428	44.2149	43.4937	42.2548	41.464	40.9631	40.3631	39.9771	39.4695	39.239	38.8533	38.8344	38.7853	38.5057	38.7918	38.8992	39.0173	38.858	38.7649
1.40284	31.9501	31.8063	31.7262	31.8835	31.7023	31.8578	31.8475	31.8223	32.0231	32.05	32.1403	32.3843	32.5278	32.3131	32.305	32.2129	32.5572	32.4043	32.3911	32.4545	32.696	32.9094	33.5493	34.5589	35.765	37.4737	39.1591	40.8854	43.0032	44.761	45.0646	43.8557	43.2243	42.0031	41.2356	40.8564	40.2021	39.8282	39.4351	39.1277	38.7771	38.7393	38.7293	38.5533	38.7906	38.7965	38.9307	38.7639	38.7149
1.40855	31.9622	31.7916	31.7034	31.8481	31.7174	31.8452	31.8299	31.8107	32.0484	32.0706	32.1867	32.3952	32.5415	32.3366	32.3584	32.3049	32.5449	32.4449	32.3764	32.4161	32.6947	32.8724	33.5458	34.4528	35.7252	37.3875	39.0754	40.7591	42.7752	44.4955	44.8974	43.6194	43.0179	41.811	41.0294	40.7871	40.0439	39.7092	39.4267	39.0293	38.8425	38.7376	38.6438	38.5027	38.7878	38.7874	38.9612	38.7379	38.6591
1.41426	31.8551	31.764	31.7043	31.6879	31.7517	31.8934	31.7798	31.7931	32.081	32.0329	32.2109	32.3713	32.4987	32.3695	32.341	32.4166	32.4292	32.417	32.3826	32.3791	32.7047	32.8979	33.5513	34.4429	35.6793	37.2686	38.9354	40.6008	42.5271	44.2647	44.7606	43.4429	42.8256	41.6071	40.899	40.7217	39.9071	39.5445	39.337	38.9034	38.7893	38.7519	38.6002	38.424	38.7305	38.822	38.8899	38.7562	38.6868
1.41998	31.8863	31.7974	31.7771	31.7132	31.7589	31.904	31.8086	31.8249	32.1321	32.1214	32.1919	32.3312	32.4865	32.4598	32.3245	32.3966	32.4432	32.3603	32.374	32.3714	32.6871	32.8297	33.5658	34.4762	35.6592	37.1736	38.7944	40.4993	42.4	44.0658	44.4772	43.3333	42.7287	41.4659	40.7959	40.5293	39.8501	39.5083	39.2897	38.9195	38.6692	38.7189	38.5806	38.4354	38.7123	38.8954	38.8674	38.8288	38.6985
1.42569	31.8623	31.7618	31.6546	31.6517	31.6432	31.8335	31.6553	31.7051	32.0735	32.0719	32.1136	32.2196	32.4728	32.3254	32.2052	32.266	32.4104	32.3486	32.3132	32.3384	32.5822	32.682	33.4423	34.3652	35.5158	36.9867	38.543	40.3809	42.1725	43.798	44.0903	43.0414	42.4643	41.2303	40.5471	40.2977	39.7486	39.3593	39.0906	38.8582	38.5906	38.6343	38.48	38.2603	38.6423	38.7503	38.8055	38.651	38.5931
1.43141	31.7327	31.6753	31.4935	31.5404	31.4885	31.7094	31.5477	31.5744	31.9001	31.9056	32.0247	32.1209	32.3148	32.1876	32.0792	32.1223	32.2334	32.2865	32.2115	32.2172	32.4157	32.5444	33.2	34.1393	35.2893	36.8127	38.3158	40.0799	41.8839	43.4479	43.7919	42.6693	42.1563	40.9666	40.3187	40.1242	39.5373	39.1585	38.8792	38.7761	38.5926	38.5197	38.3884	38.181	38.4994	38.5899	38.6983	38.5374	38.5159
1.43712	31.7499	31.6078	31.5501	31.5493	31.5757	31.742	31.6205	31.6457	31.8297	31.8497	32.0204	32.1273	32.3114	32.1855	32.0821	32.1244	32.2482	32.2358	32.1469	32.2058	32.3125	32.5635	33.2107	33.9928	35.2709	36.8336	38.2856	39.8935	41.691	43.2342	43.616	42.5043	42.017	40.9021	40.2821	40.0214	39.4406	39.1148	38.9455	38.7177	38.5454	38.4984	38.3569	38.3378	38.4806	38.6671	38.7737	38.6142	38.5396
1.44283	31.788	31.6272	31.5747	31.605	31.6455	31.8351	31.6819	31.687	32.0277	31.8066	32.032	32.1325	32.3584	32.1861	32.2068	32.2126	32.3201	32.3014	32.1727	32.2997	32.475	32.6669	33.2688	34.057	35.3079	36.808	38.2862	39.7388	41.5734	43.1092	43.4066	42.376	41.8451	40.7683	40.2955	39.9325	39.4526	39.135	38.9474	38.6429	38.4647	38.4854	38.3851	38.4016	38.5762	38.6708	38.8905	38.7463	38.6709
1.44855	31.8162	31.7002	31.6315	31.6965	31.6408	31.8307	31.7415	31.6858	32.0707	31.8545	32.0445	32.1414	32.3785	32.2681	32.191	32.267	32.3951	32.3513	32.2746	32.3789	32.5755	32.7896	33.3157	34.1673	35.2929	36.7235	38.2357	39.7278	41.4994	42.9389	43.3001	42.2477	41.7612	40.7091	40.2108	39.8898	39.4375	39.1856	38.9228	38.7381	38.5317	38.5255	38.4666	38.4239	38.6651	38.6618	38.9867	38.8328	38.7621
1.45426	31.8151	31.6813	31.6395	31.6931	31.6594	31.796	31.7459	31.6789	31.9759	31.8775	32.0496	32.1688	32.348	32.2641	32.1255	32.2732	32.4069	32.3615	32.2248	32.3516	32.5113	32.7312	33.3149	34.2039	35.2449	36.6946	38.1322	39.6284	41.363	42.718	43.1357	42.098	41.6839	40.5635	40.0772	39.8209	39.3057	39.1615	38.8551	38.7005	38.5659	38.5352	38.4592	38.4025	38.7567	38.7266	38.9967	38.7923	38.7626
1.45998	31.8068	31.6141	31.5485	31.518	31.5342	31.6817	31.5396	31.5719	31.8815	31.8224	31.9534	32.0776	32.1907	32.1762	32.1007	32.0504	32.2257	32.2129	32.1431	32.2323	32.3958	32.5337	33.1669	34.0809	35.1109	36.5826	37.9641	39.4728	41.1718	42.505	42.8467	41.7968	41.4044	40.331	39.8581	39.5984	39.1469	38.9374	38.7234	38.5565	38.5042	38.4444	38.3981	38.3211	38.6558	38.7193	38.8317	38.6262	38.6383
1.46569	31.8734	31.6592	31.6162	31.5821	31.6085	31.7248	31.5817	31.6425	31.9267	31.8647	31.9842	32.1049	32.2395	32.2436	32.1746	32.1123	32.1801	32.2365	32.1661	32.2446	32.4684	32.4418	33.168	34.0547	35.1264	36.6391	37.901	39.4589	41.0422	42.385	42.7765	41.7123	41.3227	40.2775	39.839	39.5935	39.2244	38.9767	38.7503	38.5934	38.5545	38.553	38.4729	38.3793	38.6732	38.7864	38.8881	38.6582	38.6839
1.47141	31.9416	31.7353	31.6752	31.6381	31.7324	31.7995	31.7234	31.7401	32.0314	31.9088	32.0757	32.205	32.3592	32.373	32.2342	32.3583	32.3441	32.3432	32.2235	32.2697	32.5477	32.5622	33.1562	34.1362	35.192	36.5965	37.8373	39.3711	40.8621	42.2203	42.6504	41.602	41.3254	40.1796	39.8005	39.6137	39.2503	39.0026	38.8027	38.5202	38.5205	38.6024	38.4803	38.4304	38.7582	38.8472	39.0619	38.7993	38.8195
[truncated: 2,742 more rows]
[truncated: 333 more columns]

## Sheet: Figure 4e
	0.95Li	1.05Li
Time (min)	RS fraction	RS fraction
68	0.658	0.659
69	0.651	0.651
70	0.643	0.644
71	0.636	0.637
[truncated: 312 more rows]

[truncated: 2 more sheets: Figure 4f, Figure 5a]
